# Supplementary material for: Development and validation of a cancer-associated fibroblast-derived lncRNA signature for predicting clinical outcomes in colorectal cancer
Source: Front Immunol. 2022 Jul 29;13:934221. doi: 10.3389/fimmu.2022.934221 (PMC9374325; doi:10.3389/fimmu.2022.934221)
Supplement: Supplementary file 1 [file Table_1.xlsx]

## Sheet: Table S1. CAF infiltration in C
ID	EPIC	MCP	xCell
GSM1681353	0.00922374	7.46939	0.059457
GSM1681354	0.00908542	7.46575	0.0853688
GSM1681355	0.00876249	6.5933	3.37e-17
GSM1681356	0.0101319	8.16444	0.226513
GSM1681357	0.00650131	7.11441	3.26e-18
GSM1681358	0.0094499	7.82573	0.0561499
GSM1681359	0.00942305	7.86294	0.0553108
GSM1681360	0.00980563	7.48885	2.13e-05
GSM1681361	0.00862097	6.67071	6.4e-18
GSM1681362	0.0091905	7.17032	0
GSM1681363	0.00908949	7.06204	1.2e-17
GSM1681364	0.00886382	6.86771	4.86e-18
GSM1681365	0.00820879	6.26385	0
GSM1681366	0.00913022	6.89654	0
GSM1681367	0.00885425	6.82524	0
GSM1681368	0.0091845	7.32337	0
GSM1681369	0.00915259	6.99021	1.19e-17
GSM1681370	0.00834707	6.81922	0
GSM1681371	0.00893408	6.922	0
GSM1875897	0.00813204	7.42998	2.46e-18
GSM1875898	0.00881698	7.62847	0
GSM1875899	0.00938339	8.31556	3.35e-19
GSM1875900	0.0106317	9.46569	0.0907587
GSM1875901	0.0119246	9.77588	0.0227458
GSM1875902	0.0101056	8.75958	0.0371489
GSM1875903	0.0104265	9.64109	0.0866672
GSM1875904	0.0106222	9.27117	0.00512405
GSM1875905	0.0101226	8.94683	0
GSM1875906	0.00965784	8.3395	3.43e-19
GSM1875907	0.00869629	7.75767	0.0104857
GSM1875908	0.0114565	9.975	0.0425457
GSM1875909	0.010401	9.16098	0.0530149
GSM1875910	0.0106544	9.18912	0.0154198
GSM1875911	0.0127458	10.3489	0.174693
GSM1875912	0.012716	10.2788	0.161077
GSM1875913	0.0100318	8.88013	0.00962535
GSM1875914	0.012112	10.1662	0.087814
GSM1875915	0.0099402	8.5781	5.6e-18
GSM1875916	0.00902481	8.27433	0
GSM1875917	0.0116475	10.0423	0.0387307
GSM1875918	0.00958896	8.44585	2.03e-21
GSM1875919	0.00935778	8.17903	0.00234657
GSM1875920	0.0107287	9.09288	0.0203244
GSM1875921	0.00936856	8.23775	0
GSM1875922	0.00997111	8.67529	0
GSM1875923	0.00990446	8.68186	2.16e-17
GSM1875924	0.00931576	8.77436	0
GSM1875925	0.00929084	7.99398	0
GSM1875926	0.00918921	8.11224	0
GSM1875927	0.00929134	8.1259	0
GSM1875928	0.00968685	8.79304	1.61e-17
GSM1875929	0.0096965	8.54468	3.27e-18
GSM1875930	0.0100862	8.80846	7.46e-18
GSM1875931	0.00958184	8.82246	5.82e-18
GSM1875932	0.00950915	8.24934	2.59e-17
GSM1875933	0.0100989	8.906	0
GSM1875934	0.00959278	8.26424	1.63e-17
GSM1875935	0.00837603	7.39025	6.38e-18
GSM1875936	0.00870945	7.99272	0
GSM1875937	0.0101321	8.96274	0
GSM1875938	0.00947937	8.24165	1.74e-19
GSM1875939	0.0105874	9.26591	5.74e-18
GSM1875940	0.0105691	9.28881	2.42e-19
GSM1875941	0.0104265	9.15761	0.0429219
GSM1875942	0.0112955	9.62553	0.0319705
GSM1875943	0.0107142	9.3681	0.029999
GSM1875944	0.00827	7.22617	0
GSM1875945	0.0108213	9.15525	0.012775
GSM1875946	0.0107176	9.08157	0.0249448
GSM1875947	0.0114209	10.5045	0.0548784
GSM1875948	0.0119021	9.86626	0.0560595
GSM1875949	0.0117369	10.207	0.0478452
GSM1875950	0.0108949	9.17046	0
GSM1875951	0.0111525	9.07402	3.86e-18
GSM1875952	0.0108045	9.13725	0.0385182
GSM1875953	0.0102103	8.78841	0.0140955
GSM1875954	0.00988906	8.53677	0
GSM1875955	0.0120626	10.3331	0.163992
GSM1875956	0.0106718	9.13131	0.0467191
GSM1875957	0.00956814	8.568	0
GSM1875958	0.010494	9.30928	0.0192493
GSM1875959	0.010574	9.4807	0
GSM1875960	0.0094373	8.23203	0.001557
GSM1875961	0.00840991	7.44282	2.24e-18
GSM1875962	0.0101947	8.85283	0.0535623
GSM1875963	0.0108697	9.61308	0.0944079
GSM1875964	0.0114494	9.36514	0.0536104
GSM1875965	0.00952066	8.38767	0
GSM1875966	0.0120377	9.88169	0.0489028
GSM1875967	0.00906401	8.03936	0.0309859
GSM1875968	0.0112342	9.88007	0.0411912
GSM1875969	0.0111946	9.35613	0.0744344
GSM1875970	0.0113325	9.5902	0.0599057
GSM1875971	0.011375	9.6493	0.0818799
GSM1875972	0.0102129	8.3402	0.074285
GSM1875973	0.00976879	8.59826	0
GSM1875974	0.010173	8.25206	0.0241671
GSM1875975	0.00819175	7.52718	0
GSM1875976	0.0107153	9.28465	0.0247636
GSM1875977	0.00904543	8.09528	0.022872
GSM1875978	0.010142	8.39211	0
GSM1875979	0.00822421	7.24086	0
GSM1875980	0.0125371	10.6012	0.10794
GSM1875981	0.00939194	8.14701	0.00919484
GSM1875982	0.0105303	8.98975	0.0095716
GSM1875983	0.00988872	8.79514	0.00754982
GSM1875984	0.0122327	10.2701	0.178828
GSM1875985	0.00956855	8.44186	6.6e-18
GSM1875986	0.00992469	8.31298	0.00771652
GSM1875987	0.00860419	7.39277	0
GSM1875988	0.0103252	9.39528	0.116085
GSM1875989	0.00889852	7.53743	8e-18
GSM1875990	0.0117074	10.1996	0.150086
GSM1875991	0.010203	9.42237	9.76e-19
GSM1875992	0.0117933	9.52472	0.0695699
GSM1875993	0.0125238	10.6248	0.169036
GSM1875994	0.0104752	8.83123	0.0481127
GSM1875995	0.0114969	9.88895	0.0682294
GSM1875996	0.011283	9.61595	0.0125298
GSM1875997	0.0118652	10.4359	0.116585
GSM1875998	0.00953124	9.09344	0.0462805
GSM1875999	0.0118183	10.4836	0.0850389
GSM1876000	0.0114925	9.66381	0.0341644
GSM1876001	0.0101599	9.52357	0.062784
GSM1876002	0.0114878	9.73502	0.0510539
GSM1876003	0.00999365	8.87508	0.00864023
GSM1876004	0.0108331	8.91296	0.0218394
GSM1876005	0.0104016	8.70673	0.00957227
GSM1876006	0.0123902	9.74914	0.0486192
GSM1876007	0.0114814	9.48202	0.114151
GSM1876008	0.0100936	8.95257	0.0325224
GSM1876009	0.0105139	8.94941	0.0139832
GSM1876010	0.0123852	10.2934	0.0557877
GSM1876011	0.00894608	8.0043	0.0100118
GSM1876012	0.0106772	9.12326	0.034775
GSM1876013	0.0117957	10.0478	0.106695
GSM1876014	0.0085728	7.47476	6.71e-19
GSM1876015	0.0110565	9.22828	0.10522
GSM1876016	0.0110141	9.42168	0.0030403
GSM1876017	0.00994496	8.72767	0.0619739
GSM1876018	0.0120197	9.77446	0.0589725
GSM1876019	0.0100087	8.52331	1.23e-18
GSM1876020	0.0101805	8.72335	0.00315903
GSM437093	0.00979369	9.68594	0
GSM437094	0.00891263	9.06524	0
GSM437095	0.00922278	8.68072	4.61e-18
GSM437096	0.00937502	9.52026	6.64e-19
GSM437097	0.00936546	9.48379	0.00282285
GSM437098	0.0102947	9.93727	0.00572694
GSM437099	0.00826763	8.45111	5.82e-18
GSM437100	0.00991383	9.75619	0
GSM437101	0.00884007	8.65203	2.88e-18
GSM437102	0.0109282	10.1438	0.0638886
GSM437103	0.00984359	9.76237	0.0154322
GSM437104	0.0090239	8.86242	0
GSM437105	0.00961662	9.43424	4.57e-18
GSM437106	0.00958424	9.63689	2.44e-18
GSM437107	0.00884617	8.8515	0
GSM437108	0.00909147	9.05509	0
GSM437109	0.00986198	9.82734	5.94e-19
GSM437110	0.00902556	9.41246	7.97e-18
GSM437111	0.0101839	10.2144	0
GSM437112	0.00929202	9.23955	0.00687437
GSM437113	0.0101348	9.83141	0.0794251
GSM437114	0.00942633	9.21012	0
GSM437115	0.00866183	9.0164	0
GSM437116	0.00987123	9.92911	0.0445099
GSM437117	0.0105239	10.3277	0.0321176
GSM437118	0.00936226	9.59423	4.62e-18
GSM437119	0.011758	10.7594	0.0685178
GSM437120	0.00963022	9.82271	0.0179167
GSM437121	0.00980366	9.60064	5.21e-18
GSM437122	0.0098422	9.8596	0.0522694
GSM437123	0.00991609	9.76251	0.026584
GSM437124	0.0100876	9.9427	8.2e-19
GSM437125	0.0102411	10.1969	0.0137985
GSM437126	0.00898044	9.21036	2.43e-18
GSM437127	0.0101922	9.93355	1.49e-18
GSM437128	0.00944866	9.39728	0.00396946
GSM437129	0.00908188	9.11446	0
GSM437130	0.0103558	10.1987	0.0224183
GSM437131	0.00901927	9.17731	2.32e-18
GSM437132	0.00981551	9.57299	0.0125562
GSM437133	0.00990432	10.1272	1.46e-18
GSM437134	0.00973685	9.98054	0
GSM437135	0.0109179	10.6105	0.049656
GSM437136	0.00963846	9.56787	0.0622499
GSM437137	0.00963035	9.68225	0.0144973
GSM437138	0.0103515	10.0993	0.0188124
GSM437139	0.0100143	9.19894	0.00863624
GSM437140	0.00881848	8.95347	0
GSM437141	0.00949472	9.49537	0.00237979
GSM437142	0.00927322	9.26915	0
GSM437143	0.0092355	9.11011	0
GSM437144	0.0104853	10.4933	0.049233
GSM437145	0.0100922	10.1445	6.23e-20
GSM437146	0.00884236	8.90299	0
GSM437147	0.00916174	9.40766	0
GSM437148	0.00896998	9.13845	0
GSM437149	0.0101931	10.2451	0.013174
GSM437150	0.00909232	9.17381	0
GSM437151	0.00946173	9.42029	0
GSM437152	0.00975372	9.94608	0
GSM437153	0.00873364	9.09186	0
GSM437154	0.00929003	9.63444	0
GSM437155	0.0100002	10.103	0.0242853
GSM437156	0.00953325	9.78143	0
GSM437157	0.0105396	10.3574	0.116282
GSM437158	0.00939316	9.32827	0
GSM437159	0.010601	10.389	0.037598
GSM437160	0.00872448	8.66776	0
GSM437161	0.0102861	10.1355	0.0137723
GSM437162	0.00977357	9.83573	0.0301775
GSM437163	0.00994057	10.0241	0.0262592
GSM437164	0.00939901	9.73784	0.0485124
GSM437165	0.00871766	8.76742	0
GSM437166	0.0100016	10.0726	0.00528355
GSM437167	0.00962049	9.62987	0
GSM437168	0.00883682	8.74545	0
GSM437169	0.00868064	8.80412	2.54e-18
GSM437170	0.00991511	10.0238	0.0378451
GSM437171	0.0101085	10.1151	0.0359808
GSM437172	0.00959099	9.55653	0.0479406
GSM437173	0.0103729	10.4488	0.0552259
GSM437174	0.0104383	10.083	0.0233766
GSM437175	0.0107229	10.5571	0.0583256
GSM437176	0.00946345	9.64215	0
GSM437177	0.0100133	9.77084	0.0363667
GSM437178	0.0102458	10.1787	0.0205575
GSM437179	0.00955329	9.39537	0.015519
GSM437180	0.0103721	10.2843	0.00276826
GSM437181	0.010569	10.5526	0.0265736
GSM437182	0.0101235	9.88144	0.0499938
GSM437183	0.00938909	9.53022	0.0111491
GSM437184	0.00940309	9.57545	4.59e-19
GSM437185	0.00906638	9.14285	0
GSM437186	0.00909788	9.38713	0
GSM437187	0.00986672	9.95691	0
GSM437188	0.00996285	9.95293	0.0387842
GSM437189	0.0101611	9.90303	0.0360241
GSM437190	0.010745	10.3383	0.0352704
GSM437191	0.00999253	9.85427	0.0328625
GSM437192	0.0103581	10.2149	0.0291752
GSM437193	0.00930448	9.16378	6.5e-18
GSM437194	0.00936655	9.47893	0.0146527
GSM437195	0.01033	10.0242	0.0238432
GSM437196	0.00967806	9.93511	9.4e-20
GSM437197	0.009877	10.1579	0
GSM437198	0.0103255	10.426	0.0676334
GSM437199	0.0104262	10.1939	0.11023
GSM437200	0.0107949	10.6947	0.0449114
GSM437201	0.0115056	11.0425	0.146436
GSM437202	0.0102214	10.2758	0.0374568
GSM437203	0.00984128	9.82652	0
GSM437204	0.0104124	10.7233	0.258495
GSM437205	0.00970945	9.90769	0.0145988
GSM437206	0.00972244	9.68476	0.0348066
GSM437207	0.00999663	9.93067	0.015195
GSM437208	0.00979373	9.4565	1.05e-18
GSM437209	0.0100457	10.1462	2.36e-18
GSM437210	0.0101136	10.112	1.01e-18
GSM437211	0.00967795	9.83723	0
GSM437212	0.00917791	9.53402	0
GSM437213	0.00955712	9.36966	0
GSM437214	0.0103494	10.0586	0.0311235
GSM437215	0.00961656	9.70813	1.1e-17
GSM437216	0.00887758	9.05275	1.62e-18
GSM437217	0.00947454	9.62964	0.0136886
GSM437218	0.00921108	9.329	4.31e-20
GSM437219	0.00883314	8.89243	2.05e-18
GSM437220	0.00949829	9.41764	8.83e-19
GSM437221	0.00942878	9.43125	0.0210646
GSM437222	0.0106085	9.81813	0.0428809
GSM437223	0.0105774	10.3301	0.026924
GSM437224	0.00984254	9.94078	1.59e-18
GSM437225	0.00992813	10.2466	0.0417021
GSM437226	0.0113763	10.4053	0.219014
GSM437227	0.00932479	8.97853	0.0130344
GSM437228	0.00942684	8.91592	0.00591044
GSM437229	0.00925251	9.47855	4.3e-18
GSM437230	0.00900397	9.03855	4.53e-18
GSM437231	0.00987316	9.86057	0.0293075
GSM437232	0.00880436	8.92056	0
GSM437233	0.0103577	9.92712	0.0470289
GSM437234	0.0105307	10.1979	0.0586236
GSM437235	0.01051	10.5252	0.0656073
GSM437236	0.00919624	9.22015	0
GSM437237	0.00948129	9.45531	0.0102321
GSM437238	0.0095496	9.69622	1.13e-18
GSM437239	0.00993228	9.94509	0.00780624
GSM437240	0.00931698	9.43309	0.0106166
GSM437241	0.00998314	9.88431	0.0276078
GSM437242	0.0104639	10.1739	0.0799444
GSM437243	0.0102656	10.0987	0.0373369
GSM437244	0.00999743	9.99243	0.0374553
GSM437245	0.010178	9.99721	0.00767739
GSM437246	0.00906027	9.27003	7.34e-18
GSM437247	0.0103809	10.2231	0.0529545
GSM437248	0.00920564	9.30076	0
GSM437249	0.0095284	9.6092	3.35e-18
GSM437250	0.0101995	10.1762	0.0246867
GSM437251	0.010138	10.1074	0.0893459
GSM437252	0.00897367	9.22202	0
GSM437253	0.00923101	9.30543	0
GSM437254	0.00936506	9.54421	0
GSM437255	0.00876307	8.9953	0
GSM437256	0.00885786	9.12214	1.97e-18
GSM437257	0.0102555	10.2244	0.0379211
GSM437258	0.00926055	9.26429	1.87e-18
GSM437259	0.00931026	9.66201	1.95e-18
GSM437260	0.00917013	9.43089	0
GSM437261	0.00970448	9.34605	1.33e-18
GSM437262	0.0102179	9.99348	0.0374344
GSM437263	0.010438	10.1074	0.0415954
GSM437264	0.0095509	9.2947	0.0223772
GSM437265	0.0101674	10.1092	0.056658
GSM437266	0.00915761	9.52989	0
GSM437267	0.00957516	9.59551	0
GSM437268	0.00861615	9.04481	0.00669672
GSM437269	0.00930466	9.20831	0
GSM437270	0.01056	9.94692	0
GSM437271	0.00916143	8.9789	2.87e-20
GSM437272	0.010113	9.13706	0.000180903
GSM437273	0.00917661	8.58936	0
GSM437274	0.00933102	9.36939	2.37e-19
GSM437275	0.00833802	7.86703	4.38e-18
GSM437276	0.0105021	10.0731	0.0346306
GSM437277	0.00938296	8.73571	3.58e-18
GSM437278	0.0101258	9.69984	3.42e-18
GSM437279	0.0102855	9.49106	0.020829
GSM437280	0.0102499	9.5995	0.0361472
GSM437281	0.00915297	8.51695	4.68e-18
GSM437282	0.00899231	8.47591	2.84e-18
GSM437283	0.00856061	8.42205	0
GSM437284	0.0103573	9.85798	0.0294535
GSM437285	0.00772835	7.66147	0
GSM437286	0.0088231	8.42952	0
GSM437287	0.00846995	8.1063	2.28e-18
GSM437288	0.00911895	8.68034	4.17e-18
GSM437289	0.0090724	8.46739	4.26e-18
GSM437290	0.00862808	8.14156	0
GSM437291	0.00855906	7.92618	5.76e-18
GSM437292	0.00863892	7.90827	2.44e-18
GSM437293	0.00999174	9.48835	0
GSM437294	0.00898439	8.81943	0
GSM437295	0.00885663	8.40302	0
GSM437296	0.00937506	8.7843	6.57e-18
GSM437297	0.00942971	9.15178	0
GSM437298	0.00808909	7.55266	9.84e-19
GSM437299	0.00956872	9.14053	0
GSM437300	0.00944868	9.08626	0.0153259
GSM437301	0.0111785	9.9027	0.0709653
GSM437302	0.00893003	8.60722	3.28e-19
GSM437303	0.00908108	8.60208	0
GSM437304	0.00949252	9.39486	0.0370185
GSM437305	0.0100536	9.16679	0.0476671
GSM437306	0.0111889	10.4919	0.10157
GSM437307	0.0101112	9.58335	0
GSM437308	0.0101827	9.26706	4.5e-18
GSM437309	0.00901299	8.74476	0
GSM437310	0.00854631	7.62228	5.2e-18
GSM437311	0.00876979	8.07634	5.15e-18
GSM437312	0.00806456	8.12191	0
GSM437313	0.00940047	9.20577	0
GSM437314	0.00933612	9.10691	8.05e-19
GSM437315	0.0118291	11.1043	0.141591
GSM437316	0.00993855	8.7051	0
GSM437317	0.00965062	9.40815	0
GSM437318	0.0101329	9.74213	0.0435652
GSM437319	0.0102751	9.51975	0.02451
GSM437320	0.00889174	8.68179	0
GSM437321	0.00845468	7.68939	0
GSM437322	0.0090225	8.714	0
GSM437323	0.00948491	8.94316	0.000316743
GSM437324	0.00910065	8.55881	0
GSM734111	0.00928595	9.36655	1.71e-18
GSM734112	0.00977644	9.68696	0.0419138
GSM734113	0.0102786	10.1906	0.122872
GSM734114	0.0100839	10.1493	0
GSM734115	0.0091192	9.5293	2.65e-18
GSM734116	0.00999577	9.91563	0.0247551
GSM734117	0.00962303	9.35555	0.00366071
GSM734118	0.010172	10.1042	0.0645288
GSM734119	0.00915551	9.27484	0
GSM734120	0.0094837	9.40167	0
GSM734121	0.010317	10.2137	0.0418123
GSM734122	0.0106676	10.5408	0.0660248
GSM734123	0.00968874	9.9493	0.00347852
GSM734124	0.00937171	9.5627	0
GSM734125	0.00883538	9.39295	0
GSM734126	0.0099443	9.85266	0.041856
GSM734127	0.0101893	10.0224	0.0353833
GSM734128	0.0104846	10.2854	0.0828228
GSM734129	0.00967638	9.82829	0.00696647
GSM734130	0.00968247	9.94495	0.0205883
GSM734131	0.00916863	9.20431	2.64e-18
GSM734132	0.00957159	9.68349	0.00726441
GSM734133	0.00938313	9.45942	0.0180377
GSM734134	0.00994687	9.87217	0.0361547
GSM734135	0.00906215	9.21783	4.19e-18
GSM734136	0.00936655	9.31338	0
GSM734137	0.00962286	9.67603	0.00317274
GSM734138	0.00862038	9.00464	0
GSM734139	0.00995125	9.99657	0.0536351
GSM734140	0.0103566	10.115	0.0535863
GSM734141	0.00939834	9.30016	0.028937
GSM734142	0.00912596	9.20117	0.00064487
GSM734143	0.00895555	9.18948	0
GSM734144	0.00932351	9.39552	0.00502394
GSM734145	0.00941124	9.58264	9.71e-18
GSM734146	0.0105066	10.4919	0.0561022
GSM734147	0.00867166	8.91482	0
GSM734148	0.00896122	9.03663	6.31e-18
GSM734149	0.00914084	9.39912	1.07e-18
GSM734150	0.00922764	9.18982	0
GSM734151	0.00977703	9.96994	2.16e-18
GSM734152	0.00992563	10.0804	0.0381576
GSM734153	0.00976401	9.58902	3.11e-18
GSM734154	0.0104619	10.3921	0.0409825
GSM734155	0.00869312	8.65676	5.23e-19
GSM734156	0.0101182	10.138	0.0250046
GSM734157	0.0100089	9.84589	0.0417193
GSM734158	0.00883574	8.80305	0
GSM734159	0.00989568	10.0128	0.0457939
GSM734160	0.0103877	10.4428	0.0621361
GSM734161	0.00874323	8.85003	0
GSM734162	0.00958601	9.64151	0
GSM734163	0.00985172	9.82414	0
GSM734164	0.00864458	9.02561	1.16e-18
GSM734165	0.00860018	8.66361	0
GSM734166	0.00937173	9.48856	0.0109026
GSM734167	0.00911637	9.21549	2.09e-18
GSM734168	0.00923274	9.15324	0
GSM734169	0.00986027	9.47913	0
GSM734170	0.00894718	9.12538	0
GSM734171	0.00906877	9.11829	0
GSM734172	0.00964349	9.33844	0
GSM734173	0.00947326	9.46823	0.0147709
GSM734174	0.0100291	10.0923	0.00704812
GSM734175	0.00949752	9.6374	0
GSM950411	0.0101238	10.5425	0.0240212
GSM950412	0.0106819	10.7521	0.0333117
GSM950413	0.0104556	10.7331	0.0601504
GSM950414	0.00907557	9.69395	3.96e-18
GSM950415	0.0087764	8.74978	0
GSM950416	0.00956013	9.71619	0.0511415
GSM950417	0.0102213	10.0765	0.00268141
GSM950418	0.00931312	9.67524	0.010427
GSM950419	0.00850551	8.91366	0
GSM950420	0.0099055	10.3471	1.66e-18
GSM950421	0.00962834	10.3361	0
GSM950422	0.0119645	12.432	0.19083
GSM950423	0.0109405	10.5644	0.0398652
GSM950424	0.0118493	10.9711	0.000454638
GSM950425	0.0117282	11.2198	0.0579484
GSM950426	0.0095612	9.25049	0
GSM950427	0.00766106	8.73556	0
GSM950428	0.00962718	9.51815	0.00451964
GSM950429	0.00960435	10.0481	0.00667511
GSM950430	0.0103798	10.6307	0.0715353
GSM950431	0.0086793	8.8206	0.0187018
GSM950432	0.00978626	9.56263	0.0125887
GSM950433	0.0108649	11.3208	0.0580705
GSM950434	0.00952619	9.83771	0
GSM950435	0.0104158	10.9706	0.0345866
GSM950436	0.010478	10.8881	0.0870655
GSM950437	0.00931618	9.84133	0.0227194
GSM950438	0.00938936	10.4781	0.0230992
GSM950439	0.0091025	9.75249	0.0353039
GSM950440	0.0106159	10.7645	0.0878865
GSM950441	0.0088315	9.48126	0.0515338
GSM950442	0.0106548	11.2071	0.0948312
GSM950443	0.0084028	8.81119	0.0222657
GSM950444	0.0108481	11.3513	0.091666
GSM950445	0.0111891	10.0618	5.13e-18
GSM950446	0.0114291	10.5519	0.0210876
GSM950447	0.0107597	9.79348	0
GSM950448	0.0103683	9.60499	0
GSM950449	0.0108468	9.79272	1.51e-18
GSM950450	0.0100569	9.02013	5.9e-19
GSM950451	0.0116206	10.7332	0.0238868
GSM950452	0.0108794	9.89641	0.0375557
GSM950453	0.00936033	9.15856	0
GSM950454	0.0100153	8.88259	4.32e-18
GSM950455	0.0106042	9.6758	1.61e-17
GSM950456	0.0109685	9.48396	0
GSM950457	0.0124204	11.1932	0.0524232
GSM950458	0.00856285	8.45682	1.41e-18
GSM950459	0.0115341	10.5244	0
GSM950460	0.00945609	7.99132	0
GSM950461	0.011403	10.216	0.0199452
GSM950462	0.0101541	9.82915	0
GSM950463	0.0110597	9.78536	0.0145537
GSM950464	0.0104355	9.61937	0.0212095
GSM950465	0.0119038	10.9254	0.00332298
GSM950466	0.0115554	10.508	0.0466548
GSM950467	0.01114	9.99493	0.0284398
GSM950468	0.0108242	9.90093	0
GSM950469	0.0107967	9.96686	0.0262403
GSM950470	0.0111181	10.0515	0.0657065
GSM950471	0.0109992	9.68402	0
GSM950472	0.00970527	8.76314	8.77e-19
GSM950473	0.0113271	10.5988	0.051417
GSM950474	0.00782429	7.94808	7.47e-18
GSM950475	0.00990336	8.8806	0
GSM950476	0.0111069	10.2245	9.02e-18
GSM950477	0.0113512	10.1729	0
GSM950478	0.0116532	10.5712	0.0226425
GSM950479	0.0104666	9.58292	0
GSM950480	0.0100781	8.56515	2.09e-19
GSM950481	0.010485	9.65587	1.14e-17
GSM950482	0.00919148	9.40455	8.56e-19
GSM950483	0.00985311	9.27404	6.3e-19
GSM950484	0.0117095	9.86936	0.0511657
GSM950485	0.0105907	9.61241	0.0179774
GSM950486	0.0107647	9.99605	0.0117151
GSM950487	0.0104465	10.0275	0.0255995
GSM950488	0.0113232	10.0114	0.00285678
GSM950489	0.00917427	9.6416	0.0758764
GSM950490	0.01115	9.89807	0.00463834
GSM950491	0.0111124	9.90848	0.0555305
GSM950492	0.0113261	10.8249	0.0977982
GSM950493	0.0101421	9.68417	1.74e-18
GSM950494	0.011423	11.3988	0.194287
GSM950495	0.012779	11.1559	0.14671
GSM950496	0.0111929	9.97342	0.0121421
GSM950497	0.00971275	9.135	0
GSM950498	0.00835504	7.18987	0
GSM950499	0.0105578	9.36883	5.08e-19
GSM950500	0.0104333	9.50643	2.03e-18
GSM950501	0.0117325	10.6217	0.0323491
GSM950502	0.0081222	7.66622	2.21e-18
GSM950503	0.0101924	9.62631	9.06e-20
GSM950504	0.0104919	9.2413	0.0229417
GSM950505	0.0103647	9.62084	0
GSM950506	0.00936966	8.84987	4.36e-18
GSM950507	0.0114248	10.5949	0.0361499
GSM950508	0.00882154	8.65136	0
GSM950509	0.00876692	9.0852	0
GSM950510	0.0104019	10.8205	0.0705003
GSM950511	0.00905891	9.46846	0
GSM950512	0.00883224	8.99979	0
GSM950513	0.00972848	9.67298	2.23e-17
GSM950514	0.00929838	9.15118	1.87e-17
GSM950515	0.00852371	8.67865	0
GSM950516	0.00869164	8.94359	0
GSM950517	0.00927081	9.76083	0.0017014
GSM950518	0.00927552	9.29805	0.0216866
GSM950519	0.00841781	8.64942	0
GSM950520	0.00965562	9.87275	0.0198711
GSM950521	0.00973812	10.4906	5.91e-19
GSM950522	0.00818274	8.30608	0.00710923
GSM950523	0.00986397	10.3291	0.00680612
GSM950524	0.0105324	10.4831	0.0366164
GSM950525	0.0100678	10.06	0.0522473
GSM950526	0.0112932	11.1539	0.0998529
GSM950527	0.00921336	9.73727	0.028464
GSM950528	0.00929876	9.62196	0.00105114
GSM950529	0.00919957	9.54427	4.28e-20
GSM950530	0.0102934	10.3849	0.0278076
GSM950531	0.0112408	11.8704	0.178913
GSM950532	0.010402	10.6928	0.0266063
GSM971957	0.0108752	8.41629	0.154258
GSM971958	0.0118939	9.00967	0.227057
GSM971959	0.00874029	6.64384	0
GSM971960	0.00847522	6.8753	4.05e-19
GSM971961	0.0125124	8.92761	0.210888
GSM971962	0.0125382	9.68756	0.235616
GSM971963	0.011036	8.56349	0.119845
GSM971964	0.00882645	6.77024	4.64e-18
GSM971965	0.0110475	8.42321	0.107832
GSM971966	0.0110428	7.93739	0.0679395
GSM971967	0.00906865	6.72252	0
GSM971968	0.0113868	8.27682	0.0899146
GSM971969	0.00925459	7.59684	0
GSM971970	0.0101707	7.68984	0.0581389
GSM971971	0.00960113	7.49158	0.00752984
GSM971972	0.0109915	8.40553	0.0587011
GSM971973	0.010061	7.33831	0
GSM971974	0.0111971	8.47782	0.0806969
GSM971975	0.00977277	7.24105	0
GSM971976	0.00901743	6.91534	0.0566257
GSM971977	0.0113306	8.59904	0.0396379
GSM971978	0.0102476	7.70417	0.00582363
GSM971979	0.010023	8.01436	3.54e-18
GSM971980	0.00866548	7.16467	2.06e-17
GSM971981	0.0111577	8.36952	0.071452
GSM971982	0.0110798	8.62715	0.00942703
GSM971983	0.0109135	8.40942	2.7e-18
GSM971984	0.0110376	8.46876	0.0384818
GSM971985	0.00831861	6.77505	0
GSM971986	0.0111295	8.72778	0
GSM971987	0.0113385	8.6238	0.233976
GSM971988	0.00979751	7.4714	0.00522229
GSM971989	0.00907447	6.94675	0.03616
GSM971990	0.00889686	7.30096	0
GSM971991	0.0115983	8.33559	0.0910214
GSM971992	0.0085418	6.1178	0
GSM971993	0.00990837	7.78127	0
GSM971994	0.0110152	8.18164	0.0865952
GSM971995	0.00962804	7.72812	0
GSM971996	0.0129255	9.68589	0.0800223
GSM971997	0.00951045	7.75033	2.33e-17
GSM971998	0.0098671	7.90333	2.27e-18
GSM971999	0.0107271	8.2554	6.33e-19
GSM972000	0.0104249	7.92031	0.0909279
GSM972001	0.00879527	6.73522	4.31e-18
GSM972002	0.00972044	7.69616	0.0409999
GSM972003	0.0089765	6.98082	0
GSM972004	0.00990763	7.55986	0
GSM972005	0.00736779	5.22774	0
GSM972006	0.0113328	8.35117	0.103213
GSM972007	0.0123103	9.27488	0.224295
GSM972008	0.0111704	9.09226	0
GSM972009	0.0111315	8.42869	0.0433542
GSM972010	0.0111762	8.35535	0.132766
GSM972011	0.0128664	9.24363	0.174205
GSM972012	0.00840183	6.22601	2.65e-17
GSM972013	0.0108126	8.03815	0.140039
GSM972014	0.0101694	7.36555	0.0835245
GSM972015	0.0101778	7.9401	0.0372509
GSM972016	0.0109285	8.59945	0.0200824
GSM972017	0.00987915	7.52305	0.0311278
GSM972018	0.0106507	7.96939	0.0119335
GSM972019	0.011711	8.76158	0.104776
GSM972020	0.010406	8.03283	0.0482265
GSM972021	0.00876978	6.91254	0.0887061
GSM972022	0.0102399	7.67835	0
GSM972023	0.00972817	7.98027	0.0480708
GSM972024	0.00868135	6.63163	5.48e-18
GSM972025	0.0101033	7.38513	0.046528
GSM972026	0.0107713	8.46921	0.154402
GSM972027	0.00956898	7.37494	1.02e-18
GSM972028	0.0104121	7.87757	4.31e-19
GSM972029	0.0115627	8.86659	0.142026
GSM972030	0.0118661	9.08272	0.128067
GSM972031	0.0114272	8.06719	0.0996239
GSM972032	0.010825	7.8438	0
GSM972033	0.00840497	6.17321	0.0126031
GSM972034	0.0083111	6.24518	2.55e-18
GSM972035	0.00826457	6.06064	0
GSM972036	0.00988515	7.17389	0.0125932
GSM972037	0.00839164	6.38088	2.98e-17
GSM972038	0.0088341	7.21105	0.0476055
GSM972039	0.0120382	9.36453	0.310288
GSM972040	0.00933075	7.14962	0.0710916
GSM972041	0.0106701	7.87806	0.0646242
GSM972042	0.00843889	6.55271	3.96e-18
GSM972043	0.00984728	7.52339	0.0778957
GSM972044	0.00791565	6.18182	1.35e-05
GSM972045	0.00930307	7.15251	0
GSM972046	0.0100515	7.70343	0.0743725
GSM972047	0.0106026	8.17876	0.0701506
GSM972048	0.00972184	7.48828	0.00747634
GSM972049	0.00841099	6.42117	1.71e-18
GSM972050	0.00832189	6.87434	3.84e-18
GSM972051	0.0124061	9.33365	0.316525
GSM972052	0.0106471	8.06717	0.0649039
GSM972053	0.00947119	7.14802	0.0586243
GSM972054	0.0116275	8.9651	0.153466
GSM972055	0.0110009	8.26732	0
GSM972056	0.00991339	7.71578	0
GSM972057	0.00913394	7.28228	5.96e-18
GSM972058	0.0113073	8.70186	0.049444
GSM972059	0.0112361	8.8565	2.03e-18
GSM972060	0.0103623	7.9538	0.0866911
GSM972061	0.0103905	7.27231	5.23e-18
GSM972062	0.0101827	7.95851	0.0723756
GSM972063	0.0112933	8.59023	0.129392
GSM972064	0.0113764	8.46444	0.0995558
GSM972065	0.0103496	8.267	0.0958997
GSM972066	0.0102856	7.95739	0.0560064
GSM972067	0.0117613	8.91449	0.0815474
GSM972068	0.0126914	9.13437	0.124675
GSM972069	0.0113105	8.45961	0.152139
GSM972070	0.0098777	7.77487	0.0465202
GSM972071	0.0105362	7.99256	0.109322
GSM972072	0.0115021	8.26563	0.0360353
GSM972073	0.0114856	8.64568	0.109109
GSM972074	0.0100093	7.53796	0.0371781
GSM972075	0.0103102	7.67377	0.0509531
GSM972076	0.0110634	8.45416	0.091434
GSM972077	0.0115545	8.74163	1.92e-17
GSM972078	0.0116869	8.89812	0.122945
GSM972079	0.0111893	8.63289	0
GSM972080	0.0109473	8.29982	0.107094
GSM972081	0.0099925	8.09313	0.103342
GSM972082	0.0123334	9.38858	0.197884
GSM972083	0.0112512	8.3595	0.139854
GSM972084	0.0105666	8.5014	0.151121
GSM972085	0.0102927	8.21829	0.0554978
GSM972086	0.00936393	7.47293	0.106877
GSM972087	0.00861539	6.39187	0
GSM972088	0.0100548	8.45209	0.112065
GSM972089	0.0107418	8.97316	0.271489
GSM972090	0.00867608	6.40892	0.0318956
GSM972091	0.00858217	6.40971	9.62e-18
GSM972092	0.0117247	8.61614	0.113804
GSM972093	0.0116776	8.48316	0.122198
GSM972094	0.0114232	8.44873	0.0404205
GSM972095	0.0111536	8.41588	0.0774254
GSM972096	0.00834747	6.97867	7.6e-18
GSM972097	0.0134098	9.61274	0.270013
GSM972098	0.00836494	6.68908	0
GSM972099	0.00913795	6.63264	3.42e-19
GSM972100	0.00990033	7.22831	2.75e-18
GSM972101	0.00936877	7.82806	0.0551319
GSM972102	0.0109394	8.61225	0.0468595
GSM972103	0.0114248	8.64388	0.104166
GSM972104	0.01256	9.2947	0.211204
GSM972105	0.0104211	7.97767	0.00975647
GSM972106	0.011111	8.01931	0.0644961
GSM972107	0.0109216	8.37503	0.0588763
GSM972108	0.00937137	7.14647	0.0814895
GSM972109	0.00982488	7.37069	0
GSM972110	0.00871292	7.03801	9.55e-21
GSM972111	0.00946542	7.4561	0.00351112
GSM972112	0.0116645	8.72718	0.0940763
GSM972113	0.012099	9.21514	0.223337
GSM972114	0.0105437	8.18478	0
GSM972115	0.0103217	7.76777	0.0150263
GSM972116	0.00923562	7.76767	0.110044
GSM972117	0.00946279	7.68172	0
GSM972118	0.00853969	6.875	0
GSM972119	0.0103912	7.89674	0.0909236
GSM972120	0.0109377	8.39148	0.0689471
GSM972121	0.00895869	7.2196	4.54e-18
GSM972122	0.00922837	6.63163	0
GSM972123	0.00886997	7.04517	1.24e-18
GSM972124	0.0099095	8.01157	0.0514167
GSM972125	0.010966	8.81968	0.194565
GSM972126	0.00890476	6.86714	0.0520721
GSM972127	0.0106095	8.27194	0.00149931
GSM972128	0.0112614	8.76033	0.0705053
GSM972129	0.00968368	7.62177	0
GSM972130	0.00876663	6.60922	0.0413284
GSM972131	0.0121413	9.00805	0.0872229
GSM972132	0.0114344	8.68989	0.0994791
GSM972133	0.0114943	8.74537	0.193286
GSM972134	0.0106227	7.91631	0.0355474
GSM972135	0.00849143	6.29207	0.0133578
GSM972136	0.0101386	7.55692	0.0261675
GSM972137	0.0094751	7.2584	0.0183967
GSM972138	0.00934379	6.68216	0.0730519
GSM972139	0.00963786	7.05882	0.057976
GSM972140	0.0122021	8.79093	0.0956448
GSM972141	0.011369	8.67685	0.0737157
GSM972142	0.00966554	7.18995	0.0676114
GSM972143	0.0108022	8.14639	0.102042
GSM972144	0.00930041	7.38579	0.0715835
GSM972145	0.00985665	7.69935	0.0269517
GSM972146	0.0117257	8.58373	0.150742
GSM972147	0.0105599	7.83763	0.0493241
GSM972148	0.010004	7.7192	0.0826881
GSM972149	0.00967937	7.22982	2.69e-18
GSM972150	0.0104552	7.85788	0.0288767
GSM972151	0.0084303	6.46749	0
GSM972152	0.00918895	7.11529	0.00382289
GSM972153	0.00983576	7.61674	0.018871
GSM972154	0.00996524	7.45902	0.0258669
GSM972155	0.00944273	7.29106	0
GSM972156	0.0107659	7.96644	0.080491
GSM972157	0.0105511	8.14366	0.131843
GSM972158	0.0118429	8.61868	0.100899
GSM972159	0.0101312	7.6598	1.7e-18
GSM972160	0.011114	8.11771	0.060705
GSM972161	0.0103135	7.89673	0.0983702
GSM972162	0.0107728	8.48995	0.0994886
GSM972163	0.00988699	7.75513	0.0228946
GSM972164	0.0112923	8.35916	0.0995357
GSM972165	0.0116452	8.6818	0.150166
GSM972166	0.0110602	7.90112	0.126534
GSM972167	0.0103039	7.79352	0.099471
GSM972168	0.0110852	8.42299	0.0122345
GSM972169	0.00959929	7.13368	0.0356763
GSM972170	0.0110039	8.21849	0.131049
GSM972171	0.0105983	8.68776	0.0175246
GSM972172	0.0084173	6.60141	2.22e-18
GSM972173	0.010794	7.86243	0.0395001
GSM972174	0.00910451	7.44012	0.0209083
GSM972175	0.0093088	7.51153	0.0235085
GSM972176	0.0116469	8.75565	0.0630227
GSM972177	0.0105574	7.67598	0
GSM972178	0.0089481	6.93501	0
GSM972179	0.0114955	8.53412	4.65e-18
GSM972180	0.00884862	6.9939	0
GSM972181	0.0128571	9.82859	0.107211
GSM972182	0.00908214	7.25903	3.2e-18
GSM972183	0.00816504	5.91148	0
GSM972184	0.0108904	8.86005	0.0782307
GSM972185	0.00969424	7.69088	0.087432
GSM972186	0.0119517	9.34264	0.164483
GSM972187	0.0123259	8.91365	0.0854955
GSM972188	0.0099349	7.48536	0
GSM972189	0.0089327	7.15073	1.94e-19
GSM972190	0.0102175	7.47961	0.0859202
GSM972191	0.00965941	7.21706	0.0669405
GSM972192	0.0105007	8.09984	1.49e-17
GSM972193	0.00912154	7.07777	0.0207317
GSM972194	0.00905972	7.36602	1.41e-17
GSM972195	0.00897201	7.08385	1.57e-18
GSM972196	0.00888039	7.03068	2.52e-18
GSM972197	0.0100748	7.3749	8.99e-18
GSM972198	0.008631	6.98167	0.0748667
GSM972199	0.00940725	7.47093	0.0357082
GSM972200	0.0100863	7.80932	0.059912
GSM972201	0.0118416	8.70291	0.0501837
GSM972202	0.00912509	7.23792	3.28e-17
GSM972203	0.00976673	7.69217	0.0312341
GSM972204	0.0106662	8.31531	0.0703072
GSM972205	0.00959814	7.62055	0.0664296
GSM972206	0.0114522	8.55413	0.0300624
GSM972207	0.0109992	8.31344	0.064933
GSM972208	0.0116848	8.48974	0.133305
GSM972209	0.0101013	7.77687	0.0369148
GSM972210	0.0109241	8.25402	0.163645
GSM972211	0.010678	7.99042	0.134971
GSM972212	0.00830903	6.40456	0.0362527
GSM972213	0.0106208	7.78892	0.103123
GSM972214	0.00812749	6.86223	0
GSM972215	0.0105805	8.28433	0.076536
GSM972216	0.00835157	6.8148	8.03e-20
GSM972217	0.00985241	7.73159	0.0649899
GSM972218	0.00762271	6.10183	0
GSM972219	0.0108008	7.82512	0.0849585
GSM972220	0.0109652	8.45043	0
GSM972221	0.00911008	7.18812	0
GSM972222	0.0102602	7.52071	0
GSM972223	0.0112442	8.45057	0
GSM972224	0.010894	8.45503	0.035381
GSM972225	0.00974902	7.79036	0
GSM972226	0.00982987	7.63121	0
GSM972227	0.0087366	6.62284	0
GSM972228	0.00901828	6.70058	1.74e-18
GSM972229	0.0105906	8.07775	1.34e-17
GSM972230	0.0105446	8.09706	0.069807
GSM972231	0.0112052	8.95157	0.165532
GSM972232	0.0117263	8.67408	0.0833787
GSM972233	0.008826	7.18013	0
GSM972234	0.0131363	9.54704	0.169881
GSM972235	0.0126131	8.8357	0.0674286
GSM972236	0.0104198	8.00877	0.10206
GSM972237	0.0102585	7.26597	0.0279797
GSM972238	0.0122786	8.83698	0.117243
GSM972239	0.0104861	8.24007	0.130715
GSM972240	0.0120613	9.23317	0.0342724
GSM972241	0.00978428	7.36657	0.0549837
GSM972242	0.0116776	8.68982	0.160802
GSM972243	0.00975601	7.64306	0.109327
GSM972244	0.0105058	8.24129	0.0283977
GSM972245	0.010037	7.79055	0.0750485
GSM972246	0.0105386	7.74259	0.182967
GSM972247	0.00951024	7.02882	0
GSM972248	0.00995157	7.57222	0.025769
GSM972249	0.0106549	8.02985	0.0887905
GSM972250	0.0108641	8.18039	0.15626
GSM972251	0.0127316	9.24546	0.118766
GSM972252	0.011363	8.68063	0.164811
GSM972253	0.0091999	7.26318	0.0412251
GSM972254	0.0116364	9.03187	0.140722
GSM972255	0.0126003	9.39114	0.146708
GSM972256	0.0105538	8.02679	0.0172978
GSM972257	0.00928924	7.16726	0
GSM972258	0.0101574	7.76472	1.87e-18
GSM972259	0.00974805	7.48914	0
GSM972260	0.0101908	7.95473	0.0125408
GSM972261	0.00968196	7.63574	0
GSM972262	0.0132662	9.54696	0.0969641
GSM972263	0.0106407	8.25485	0
GSM972264	0.00917457	7.29749	7.48e-18
GSM972265	0.010007	7.79156	2.37e-18
GSM972266	0.00896551	6.77753	2.45e-17
GSM972267	0.0100163	7.7077	0.0167831
GSM972268	0.00928058	7.53609	0
GSM972269	0.0088196	6.66085	1.52e-18
GSM972270	0.0092683	7.32309	0.00417975
GSM972271	0.00975426	7.53042	1.77e-18
GSM972272	0.00935422	7.0194	0
GSM972273	0.00875146	6.45579	0
GSM972274	0.0107775	8.71352	4.17e-18
GSM972275	0.0109199	8.87943	1.99e-19
GSM972276	0.0093736	7.30322	0
GSM972277	0.0090984	7.14238	6.34e-18
GSM972278	0.00875884	7.04485	2.05e-18
GSM972279	0.0116577	8.37926	0.0324193
GSM972280	0.0107862	8.14239	0.0228901
GSM972281	0.00960663	7.74758	6.53e-18
GSM972282	0.00930045	7.74337	0
GSM972283	0.0105961	8.41982	0
GSM972284	0.00878017	6.28013	0.0230047
GSM972285	0.00908874	6.97842	0.0161787
GSM972286	0.0115062	8.63286	0.127277
GSM972287	0.0110297	9.1728	0
GSM972288	0.0100459	7.55712	0.0304645
GSM972289	0.0105012	7.75915	0.0380275
GSM972290	0.011629	8.80933	0.0726455
GSM972291	0.0105503	8.32951	0.184326
GSM972292	0.0103543	8.19473	2.45e-18
GSM972293	0.0122515	8.93851	0.0986675
GSM972294	0.010605	8.15039	2.62e-18
GSM972295	0.00925293	6.82562	0
GSM972296	0.00829813	6.43493	0
GSM972297	0.0120417	9.2305	0.0712908
GSM972298	0.00991255	7.55745	0.116999
GSM972299	0.0114333	8.17675	0.0276963
GSM972300	0.00929222	7.34637	0.0623001
GSM972301	0.0106563	8.45601	0.0205728
GSM972302	0.00937724	7.23464	0.00804813
GSM972303	0.00930639	6.79296	0.0481811
GSM972304	0.00836695	6.02089	0
GSM972305	0.0100728	8.08284	0
GSM972306	0.00944971	7.15029	2.4e-18
GSM972307	0.0087426	6.51018	0
GSM972308	0.00956792	7.14121	7.79e-19
GSM972309	0.00824806	6.22178	2.69e-18
GSM972310	0.0108213	8.30906	0.0126149
GSM972311	0.0084031	6.69312	0.0848102
GSM972312	0.00827014	6.81911	0.0113607
GSM972313	0.00912023	6.90092	0.0286686
GSM972314	0.00898663	7.15887	1.01e-17
GSM972315	0.00864253	6.42771	0.00316951
GSM972316	0.0101288	7.81428	6.47e-18
GSM972317	0.0105974	8.29858	0.0357426
GSM972318	0.0105261	8.12045	0.124718
GSM972319	0.00917788	6.83495	1.47e-18
GSM972320	0.00970316	7.71439	0.0434028
GSM972321	0.0101655	8.03865	3.01e-18
GSM972322	0.0101204	7.9452	0.0666762
GSM972323	0.00977017	7.55917	0.017564
GSM972324	0.00989783	7.38758	0.0549202
GSM972325	0.0101666	8.19627	0
GSM972326	0.00844898	6.31495	0
GSM972327	0.0104527	8.73918	6.99e-18
GSM972328	0.0107896	8.25389	0.0922391
GSM972329	0.0110558	8.3582	0.101324
GSM972330	0.0113846	8.6397	0.0279822
GSM972331	0.0104922	7.91361	0.0805595
GSM972332	0.0112126	8.83451	0.0170184
GSM972333	0.00981331	7.44728	0.0861344
GSM972334	0.0120335	8.96137	0.0198423
GSM972335	0.00951188	7.60698	0.0900966
GSM972336	0.0105165	7.87791	0.082755
GSM972337	0.00992357	7.78971	0
GSM972338	0.00912815	7.11546	0.00144446
GSM972339	0.0104265	7.84822	0.0659794
GSM972340	0.00941644	7.26137	6.88e-18
GSM972341	0.00995519	7.56689	0.133352
GSM972342	0.0110178	8.41993	0.144851
GSM972343	0.00956415	7.23336	0.0412366
GSM972344	0.0101757	7.43927	0.0291743
GSM972345	0.0115727	9.34044	0.261563
GSM972346	0.00980136	7.75216	3.47e-17
GSM972347	0.010323	7.81693	0.1063
GSM972348	0.00925016	7.07495	0
GSM972349	0.0137999	9.9082	0.104477
GSM972350	0.00825321	5.9011	0
GSM972351	0.00973394	7.71439	0.0985264
GSM972352	0.0125054	9.01892	0.0897867
GSM972353	0.0106983	8.03159	0
GSM972354	0.00913747	7.31846	0.080444
GSM972355	0.012767	8.8046	0.100374
GSM972356	0.00958506	7.12955	0.0285128
GSM972357	0.00855287	7.05775	0
GSM972358	0.0100694	7.72603	0.009976
GSM972359	0.010427	8.81527	0.297481
GSM972360	0.0112065	8.65889	0.114809
GSM972361	0.0120941	8.78389	0.07152
GSM972362	0.00999631	7.79766	0.0235104
GSM972363	0.0106051	7.88679	0.0642603
GSM972364	0.00988312	7.51564	0
GSM972365	0.0119174	9.14089	4.78e-19
GSM972366	0.0119774	8.7669	0.088366
GSM972367	0.0131656	9.61672	0.103452
GSM972368	0.00889818	6.82723	0
GSM972369	0.0127269	9.68779	0.111528
GSM972370	0.0110512	8.31391	0.0726246
GSM972371	0.00971047	7.45267	0
GSM972372	0.0104996	8.22387	0.0258019
GSM972373	0.00980508	7.27781	0.0969782
GSM972374	0.00999252	7.52082	0.0154021
GSM972375	0.0114343	8.58684	0.103132
GSM972376	0.0119177	8.62853	0.123982
GSM972377	0.0115635	8.95598	0.143918
GSM972378	0.0111007	8.52185	0
GSM972379	0.00806016	6.05665	0
GSM972380	0.0116303	9.03461	0.0834129
GSM972381	0.0109136	7.58747	2.98e-18
GSM972382	0.00981243	7.67837	0.0675215
GSM972383	0.00867885	6.98367	0.0194239
GSM972384	0.0111407	8.36385	0.0576621
GSM972385	0.0113324	8.88671	0.158896
GSM972386	0.00931589	7.3158	0
GSM972387	0.00894027	7.05857	8.24e-18
GSM972388	0.00933069	7.47786	0.0350838
GSM972389	0.00887197	6.59577	1.26e-18
GSM972390	0.00982655	7.36514	3.51e-19
GSM972391	0.0106441	8.26892	1.27e-18
GSM972392	0.0100217	7.7517	2.09e-18
GSM972393	0.0104217	8.35451	3.38e-18
GSM972394	0.0120273	8.83622	0.0369623
GSM972395	0.010022	7.64972	0.114867
GSM972396	0.00829345	6.93072	0.0691923
GSM972397	0.00873778	7.02823	0.0463179
GSM972398	0.0088416	6.68515	0
GSM972399	0.0101526	7.78672	0.049837
GSM972400	0.00984737	7.89309	0
GSM972401	0.0120631	9.42127	0.0791075
GSM972402	0.0115771	8.75913	0.0156505
GSM972403	0.00986326	7.93433	5.44e-19
GSM972404	0.010273	8.16832	0.103867
GSM972405	0.0105857	8.24538	0.0445539
GSM972406	0.0100683	8.0532	0
GSM972407	0.0110082	8.48681	0.125594
GSM972408	0.00954446	7.7026	4.7e-21
GSM972409	0.0123528	8.79214	0.140444
GSM972410	0.0121176	9.18724	0.0615136
GSM972411	0.0101717	7.61154	0.0276008
GSM972412	0.0104786	8.05724	0.0896326
GSM972413	0.0133848	9.50207	0.244654
GSM972414	0.00988297	7.62122	0.0995468
GSM972415	0.00832927	6.415	0.0219904
GSM972416	0.0114296	8.44217	0.070649
GSM972417	0.0103864	8.19771	0.0784463
GSM972418	0.010318	7.82662	0.0655779
GSM972419	0.0112653	8.52345	0.0815781
GSM972420	0.0106447	8.6234	0
GSM972421	0.0112238	8.90185	0.221083
GSM972422	0.01225	9.1874	0.0617184
GSM972423	0.0100741	7.7797	1.1e-17
GSM972424	0.00995638	7.52772	0
GSM972425	0.0120476	8.92053	1.93e-18
GSM972426	0.010242	8.37855	0.0951118
GSM972427	0.0114972	8.49006	0.110521
GSM972428	0.0114792	8.92191	0.0805106
GSM972429	0.00903354	7.36313	8.05e-18
GSM972430	0.00949154	7.93481	0
GSM972431	0.0109011	8.38686	0.0792641
GSM972432	0.0114599	8.51855	0.0933208
GSM972433	0.0116653	9.00951	0.210864
GSM972434	0.00832664	6.25899	0
GSM972435	0.0103443	7.91062	0.0586899
GSM972436	0.0103755	7.44686	0.028122
GSM972437	0.0121647	8.65048	0.206222
GSM972438	0.0125909	9.6437	0.152566
GSM972439	0.0104512	8.28723	0.216593
GSM972440	0.0116969	8.80221	0.0424771
GSM972441	0.0110329	8.48182	0.057021
GSM972442	0.0093053	7.34399	0.00501667
GSM972443	0.00969703	7.48778	1.4e-19
GSM972444	0.0123099	9.63329	0.0131971
GSM972445	0.0101365	7.91395	6.65e-21
GSM972446	0.0107299	8.4052	0
GSM972447	0.0099227	8.26638	2.58e-18
GSM972448	0.0102039	7.80418	0.0237555
GSM972449	0.0116073	8.57291	0.0263091
GSM972450	0.00878529	7.36923	0.0300526
GSM972451	0.00886023	6.7362	0.00264198
GSM972452	0.0112165	8.75296	9.13e-19
GSM972453	0.00901387	6.93416	0.00399848
GSM972454	0.00944433	7.71139	0.0643642
GSM972455	0.0124913	9.47632	0.0528789
GSM972456	0.0111988	8.46464	0.148181
GSM972457	0.00893716	7.04644	0.0150388
GSM972458	0.0107819	8.48169	5.41e-18
GSM972459	0.00896274	7.47342	2.54e-19
GSM972460	0.0108367	8.01517	0.114798
GSM972461	0.0101685	7.5718	0.0230315
GSM972462	0.00969662	7.58592	0.0228051
GSM972463	0.00873639	7.06555	0
GSM972464	0.0117236	8.82736	0.109391
GSM972465	0.0107553	8.39356	0.0297992
GSM972466	0.00949118	7.57513	0.0222561
GSM972467	0.0120561	10.0294	0.287691
GSM972468	0.010117	7.85189	0.0761455
GSM972469	0.0103099	7.99641	0.0607852
GSM972470	0.0122302	9.07513	2.74e-18
GSM972471	0.00972964	7.7108	2.32e-18
GSM972472	0.0111497	8.35652	0.0637056
GSM972473	0.0103173	7.95529	0.00445919
GSM972474	0.011639	8.74557	0.0243553
GSM972475	0.0089085	6.6299	0.00836961
GSM972476	0.0126426	9.68596	0.191013
GSM972477	0.00850617	6.66813	6.37e-18
GSM972478	0.0101082	7.64184	0.03005
GSM972479	0.0142958	10.2835	0.227862
GSM972480	0.00850565	6.71423	8.64e-18
GSM972481	0.0129749	9.44431	0.123126
GSM972482	0.0119195	8.99377	0.0956027
GSM972483	0.0107117	8.2388	0.272101
GSM972484	0.0123664	8.98122	0.125416
GSM972485	0.0106423	7.96811	0.0010041
GSM972486	0.011146	8.48002	0.113884
GSM972487	0.00915347	7.08251	1.4e-17
GSM972488	0.00925815	7.05318	1.25e-17
GSM972489	0.0104534	7.86089	0
GSM972490	0.00996575	7.87079	0.0558981
GSM972491	0.0107627	8.16279	0.147389
GSM972492	0.00922763	7.09687	0.0488542
GSM972493	0.0105538	8.53648	0.11805
GSM972494	0.0108935	7.95558	0
GSM972495	0.00920535	7.19625	0.0850708
GSM972496	0.00781764	6.23463	0
GSM972497	0.0103466	7.90528	0.0799749
GSM972498	0.00940467	7.43638	0.0396159
GSM972499	0.00920135	7.10243	0
GSM972500	0.0119889	9.74896	1.89e-19
GSM972501	0.00983784	7.59708	0
GSM972502	0.00893547	6.93867	0.0173448
GSM972503	0.0107586	8.68716	0.0597402
GSM972504	0.0116616	8.82345	0.0190267
GSM972505	0.00977664	7.84718	1.48e-17
GSM972506	0.0105962	8.4092	0.0378675
GSM972507	0.00984754	7.68482	0
GSM972508	0.00943141	7.45137	0.000441129
GSM972509	0.00951087	7.22131	0.0573614
GSM972510	0.00850927	6.27362	0.00196717
GSM972511	0.0101918	7.80063	0.0951237
GSM972512	0.00928725	7.0942	1.86e-18
GSM972513	0.0102789	8.01289	0.0739393
GSM972514	0.00973506	7.35702	0.0548187
GSM972515	0.0092481	7.06708	0.0699431
GSM972516	0.00899249	6.89132	0.0802795
GSM972517	0.0112853	8.30298	0.0878407
GSM972518	0.0111881	8.32189	0.0194006
GSM972519	0.0115976	8.55272	0.0271139
GSM972520	0.00953345	7.61567	0.0839534
GSM972521	0.0116111	8.68528	0.195663
GSM972522	0.0107466	7.8039	0.0256971
TCGA-3L-AA1B-01	0.0244844	210.601	0
TCGA-4N-A93T-01	0.00486826	31.6484	0
TCGA-4T-AA8H-01	0.00770466	35.143	1.85e-17
TCGA-5M-AAT4-01	0.0153125	85.1738	5.77e-18
TCGA-5M-AAT5-01	0.0122957	68.5982	1.36e-17
TCGA-5M-AAT6-01	0.18453	661.787	2.42e-21
TCGA-5M-AATA-01	0.0305348	148.68	5.2e-18
TCGA-5M-AATE-01	0.0235926	107.283	2.7e-17
TCGA-A6-2671-01	0.0992884	486.303	0.0258463
TCGA-A6-2672-01	0.0659164	303.709	3.55e-18
TCGA-A6-2674-01	0.303604	1138.92	0.0330013
TCGA-A6-2675-01	0.149909	595.579	0
TCGA-A6-2676-01	0.0281574	156.31	0
TCGA-A6-2677-01	0.0112065	53.3817	1.53e-17
TCGA-A6-2678-01	0.0341503	164.733	5.49e-18
TCGA-A6-2679-01	0.0118013	207.073	0.0157408
TCGA-A6-2680-01	0.0405696	200.968	3.06e-18
TCGA-A6-2681-01	0.0895611	513.085	0
TCGA-A6-2682-01	0.0751268	430.855	0
TCGA-A6-2683-01	0.0113549	95.7657	0
TCGA-A6-2684-01	0.0555965	408.969	0.0101195
TCGA-A6-2685-01	0.108599	844.127	0.120464
TCGA-A6-2686-01	0.0220273	158.041	0
TCGA-A6-3807-01	0.0636974	266.975	0
TCGA-A6-3808-01	0.0731499	550.923	0.0789274
TCGA-A6-3809-01	0.0369722	178.787	4.4e-20
TCGA-A6-3810-01	0.0919071	437.66	0.0193999
TCGA-A6-4105-01	0.063341	300.978	3.26e-18
TCGA-A6-4107-01	0.0341682	194.986	8.49e-18
TCGA-A6-5656-01	0.0117647	101.603	9.28e-18
TCGA-A6-5657-01	0.12407	723.887	0.0693686
TCGA-A6-5659-01	0.024932	201.812	8.66e-18
TCGA-A6-5660-01	0.0390902	228.929	8.39e-18
TCGA-A6-5661-01	0.0312015	140.257	1.93e-17
TCGA-A6-5662-01	0.0306439	219.082	0
TCGA-A6-5664-01	0.190935	825.898	0.0893009
TCGA-A6-5665-01	0.00883631	47.0796	1.87e-17
TCGA-A6-5666-01	0.0111395	57.5272	2.71e-17
TCGA-A6-5667-01	0.0380763	315.292	5.63e-19
TCGA-A6-6137-01	0.0194113	108.401	1.27e-17
TCGA-A6-6138-01	0.0523101	277.379	1.59e-17
TCGA-A6-6140-01	0.0208897	93.0989	1.62e-17
TCGA-A6-6141-01	0.0298296	152.53	8.97e-18
TCGA-A6-6142-01	0.205917	883.911	0
TCGA-A6-6648-01	0.014076	73.0029	1.92e-17
TCGA-A6-6649-01	0.0384903	310.879	6.57e-18
TCGA-A6-6650-01	0.0179972	82.4784	1.54e-17
TCGA-A6-6651-01	0.150385	1111.72	0.235006
TCGA-A6-6652-01	0.0197329	95.2037	0
TCGA-A6-6653-01	0.0652079	296.125	3.38e-19
TCGA-A6-6654-01	0.29421	1274.98	0
TCGA-A6-6780-01	0.0202469	102.265	5.78e-18
TCGA-A6-6781-01	0.459863	1894.39	0.00910617
TCGA-A6-6782-01	0.119343	408.582	0.0247414
TCGA-A6-A565-01	0.0608667	307.514	1.59e-18
TCGA-A6-A566-01	0.454693	1784.9	0.0315821
TCGA-A6-A567-01	0.0361366	233.164	1.43e-17
TCGA-A6-A56B-01	0.127618	485.823	0
TCGA-A6-A5ZU-01	0.11995	390.851	4.23e-18
TCGA-AA-3488-01	0.00633668	55.0123	1.11e-17
TCGA-AA-3489-01	0.268917	1035.55	0.107773
TCGA-AA-3492-01	0.0286548	177.414	0
TCGA-AA-3494-01	0.0206387	101.116	9.19e-18
TCGA-AA-3495-01	0.0173507	104.043	2.84e-18
TCGA-AA-3496-01	0.085582	353.661	3.36e-18
TCGA-AA-3502-01	0.00314543	20.7169	0
TCGA-AA-3506-01	0.0419607	236.95	6.88e-18
TCGA-AA-3509-01	0.0273211	139.52	3.98e-18
TCGA-AA-3510-01	0.0191819	108.203	4.29e-18
TCGA-AA-3511-01	0.0990904	378.429	0
TCGA-AA-3514-01	0.0499617	587.727	0.0386676
TCGA-AA-3516-01	0.0318202	171.248	2.6e-17
TCGA-AA-3517-01	0.0442077	177.432	1.06e-17
TCGA-AA-3518-01	0.0222048	113.876	2.91e-18
TCGA-AA-3519-01	0.0236211	120.122	5e-18
TCGA-AA-3520-01	0.0731951	365.836	2.35e-19
TCGA-AA-3521-01	0.0423715	210.064	7.73e-18
TCGA-AA-3522-01	0.00859096	52.5349	0
TCGA-AA-3524-01	0.0262126	138.361	0
TCGA-AA-3525-01	0.010444	74.648	1.18e-17
TCGA-AA-3526-01	0.0385552	211.197	0
TCGA-AA-3527-01	0.0568495	480.408	1.5e-18
TCGA-AA-3529-01	0.0223137	129.046	7.17e-18
TCGA-AA-3530-01	0.0137364	68.1495	0
TCGA-AA-3531-01	0.0222161	125.589	6.43e-18
TCGA-AA-3532-01	0.0730144	348.03	0
TCGA-AA-3534-01	0.0255608	136.014	8.44e-18
TCGA-AA-3538-01	0.0592735	252.242	0
TCGA-AA-3542-01	0.0065118	64.1132	2.48e-18
TCGA-AA-3543-01	0.044596	205.255	1.09e-18
TCGA-AA-3544-01	0.0247743	178.527	0.0119794
TCGA-AA-3548-01	0.0337922	188.264	2.08e-18
TCGA-AA-3549-01	0.0415848	198.497	7.87e-19
TCGA-AA-3552-01	0.027641	144.138	1.34e-17
TCGA-AA-3553-01	0.0356608	184.153	0
TCGA-AA-3554-01	0.133196	570.861	0
TCGA-AA-3555-01	0.0675255	306.659	1.07e-17
TCGA-AA-3556-01	0.0196558	102.399	1.37e-17
TCGA-AA-3560-01	0.00830745	52.4484	4.28e-19
TCGA-AA-3561-01	0.00945832	64.9888	1.15e-17
TCGA-AA-3562-01	0.0435405	239.987	0
TCGA-AA-3655-01	0.0782235	306.533	0
TCGA-AA-3660-01	0.0420634	183.325	5.23e-18
TCGA-AA-3662-01	0.0435069	183.026	8.52e-18
TCGA-AA-3663-01	0.00879151	63.5213	1.82e-17
TCGA-AA-3664-01	0.0237644	85.9808	1.66e-17
TCGA-AA-3666-01	0.0151046	89.91	1.85e-17
TCGA-AA-3667-01	0.0186352	132.508	0.00634574
TCGA-AA-3672-01	0.0388453	244.165	2.27e-18
TCGA-AA-3673-01	0.0449051	222.873	6.01e-18
TCGA-AA-3675-01	0.0304961	160.474	2.01e-17
TCGA-AA-3678-01	0.0268851	128.969	1.24e-17
TCGA-AA-3679-01	0.0253277	139.625	1.66e-18
TCGA-AA-3680-01	0.0148679	94.8588	4.97e-18
TCGA-AA-3681-01	0.0236279	117.633	9.52e-18
TCGA-AA-3684-01	0.137595	825.613	0.0713737
TCGA-AA-3685-01	0.013691	106.235	4.62e-18
TCGA-AA-3688-01	0.0259463	122.947	0
TCGA-AA-3692-01	0.0190128	122.929	0
TCGA-AA-3693-01	0.00730441	84.4308	0
TCGA-AA-3696-01	0.0663405	289.747	1.55e-18
TCGA-AA-3697-01	0.0184947	105.531	7.67e-18
TCGA-AA-3710-01	0.0400281	186.95	0
TCGA-AA-3712-01	0.143381	567.983	1e-17
TCGA-AA-3713-01	0.0300276	156.682	7.37e-19
TCGA-AA-3715-01	0.145801	914.828	4.35e-19
TCGA-AA-3811-01	0.0354985	182.636	1.92e-17
TCGA-AA-3812-01	0.0657268	507.075	0.0732827
TCGA-AA-3814-01	0.0680203	318.009	9.8e-18
TCGA-AA-3815-01	0.031275	163.189	1.2e-17
TCGA-AA-3818-01	0.0119339	81.5277	2.67e-18
TCGA-AA-3819-01	0.0366191	162.531	0
TCGA-AA-3821-01	0.0715557	282.299	4.46e-18
TCGA-AA-3831-01	0.0344167	150.794	4.64e-18
TCGA-AA-3833-01	0.0728779	388.941	0
TCGA-AA-3837-01	0.0610824	287.103	4.25e-18
TCGA-AA-3841-01	0.0498562	271.287	7.68e-19
TCGA-AA-3842-01	0.0701253	334.266	2.24e-18
TCGA-AA-3844-01	0.0162675	76.6403	3.1e-17
TCGA-AA-3845-01	0.0390626	212.737	0
TCGA-AA-3846-01	0.0216564	99.3014	5.78e-19
TCGA-AA-3848-01	0.0201104	121.98	5.9e-18
TCGA-AA-3850-01	0.0358465	193.497	5.15e-18
TCGA-AA-3851-01	0.0194894	122.567	0
TCGA-AA-3852-01	0.0879206	377.708	5.08e-18
TCGA-AA-3854-01	0.0179293	83.5793	1.84e-17
TCGA-AA-3855-01	0.0142434	95.4561	6.31e-18
TCGA-AA-3856-01	0.0136383	93.4969	2.21e-18
TCGA-AA-3858-01	0.0494757	258.662	0.0197069
TCGA-AA-3860-01	0.0735604	323.966	3.45e-18
TCGA-AA-3861-01	0.00365895	22.2348	2.47e-17
TCGA-AA-3862-01	0.0136168	84.7528	3.69e-18
TCGA-AA-3864-01	0.0372387	179.28	7.01e-18
TCGA-AA-3866-01	0.0872456	446.162	0
TCGA-AA-3867-01	0.109432	526.694	0.0103813
TCGA-AA-3869-01	0.0323159	149.294	1.28e-17
TCGA-AA-3870-01	0.0852472	453.571	4.98e-19
TCGA-AA-3872-01	0.135898	717.865	0.0566463
TCGA-AA-3875-01	0.0533876	220.484	0
TCGA-AA-3877-01	0.0672752	344.77	0
TCGA-AA-3930-01	0.023914	123.783	0
TCGA-AA-3939-01	0.0258975	129.068	8.43e-18
TCGA-AA-3941-01	0.00888394	56.6733	1.66e-17
TCGA-AA-3947-01	0.0162703	88.3585	0
TCGA-AA-3949-01	0.0397553	250.286	0
TCGA-AA-3950-01	0.0702377	364.834	0
TCGA-AA-3952-01	0.0476005	249.274	0.0295315
TCGA-AA-3955-01	0.0122576	79.4607	2.84e-17
TCGA-AA-3956-01	0.0387427	197.045	0
TCGA-AA-3966-01	0.062953	329.325	0
TCGA-AA-3968-01	0.0622236	279.093	0.0158175
TCGA-AA-3970-01	0.0162401	87.6496	0
TCGA-AA-3971-01	0.0161511	121.56	0
TCGA-AA-3972-01	0.0383337	157	1.75e-17
TCGA-AA-3973-01	0.0235929	138.21	0
TCGA-AA-3975-01	0.0335292	169.193	2.72e-18
TCGA-AA-3976-01	0.0223174	125.159	8.72e-19
TCGA-AA-3977-01	0.0334289	167.436	0
TCGA-AA-3979-01	0.0104553	60.069	1.96e-18
TCGA-AA-3980-01	0.019287	98.0456	1.58e-20
TCGA-AA-3982-01	0.023518	145.648	1.28e-19
TCGA-AA-3984-01	0.0815467	347.685	6.12e-18
TCGA-AA-3986-01	0.0341291	163.045	5.96e-18
TCGA-AA-3989-01	0.0502277	233.192	7.28e-18
TCGA-AA-3994-01	0.0234089	147.274	1.68e-17
TCGA-AA-A004-01	0.0274931	368.474	8.15e-18
TCGA-AA-A00A-01	0.0741632	303.448	8.79e-18
TCGA-AA-A00D-01	0.0431016	186.35	0
TCGA-AA-A00E-01	0.043519	185.057	1.59e-17
TCGA-AA-A00F-01	0.0767768	282.598	4.14e-18
TCGA-AA-A00J-01	0.0572702	227.197	0
TCGA-AA-A00K-01	0.0331253	179.69	0
TCGA-AA-A00L-01	0.01792	79.4124	0
TCGA-AA-A00N-01	0.163311	663.112	0
TCGA-AA-A00O-01	0.0475205	258.387	1.11e-18
TCGA-AA-A00Q-01	0.0247574	123.776	2.39e-18
TCGA-AA-A00R-01	0.0428213	193.637	1.04e-17
TCGA-AA-A00U-01	0.0297151	137.918	1.26e-17
TCGA-AA-A00W-01	0.00670494	26.1754	0
TCGA-AA-A00Z-01	0.037491	158.615	8.69e-18
TCGA-AA-A010-01	0.0262191	111.308	4.88e-18
TCGA-AA-A017-01	0.0659872	260.382	0.00464654
TCGA-AA-A01C-01	0.092072	452.309	0
TCGA-AA-A01D-01	0.126642	647.385	1.71e-18
TCGA-AA-A01F-01	0.00697872	29.5201	1.41e-17
TCGA-AA-A01G-01	0.0258964	113.479	5.87e-18
TCGA-AA-A01I-01	0.00972274	41.4046	2.32e-17
TCGA-AA-A01K-01	0.0970108	412.374	0
TCGA-AA-A01P-01	0.127308	567.18	2.95e-18
TCGA-AA-A01Q-01	0.00948252	36.1871	0
TCGA-AA-A01R-01	0.0369268	198.306	2.39e-18
TCGA-AA-A01S-01	0.0104085	56.9213	6.13e-18
TCGA-AA-A01T-01	0.0150863	85.6129	6.31e-18
TCGA-AA-A01V-01	0.00757205	38.4023	7.21e-18
TCGA-AA-A01X-01	0.0246709	186.471	1.57e-18
TCGA-AA-A01Z-01	0.0220223	85.4415	9.92e-18
TCGA-AA-A022-01	0.0394441	165.337	6.89e-18
TCGA-AA-A024-01	0.0131985	53.4086	9.61e-18
TCGA-AA-A029-01	0.0118821	62.6175	7.75e-18
TCGA-AA-A02E-01	0.0167833	90.6795	1.54e-17
TCGA-AA-A02F-01	0.0358744	161.667	9.14e-18
TCGA-AA-A02H-01	0.0403193	171.69	0
TCGA-AA-A02J-01	0.0114145	59.1462	7.57e-18
TCGA-AA-A02K-01	0.0138731	70.819	0
TCGA-AA-A02O-01	0.0206303	103.771	3.18e-18
TCGA-AA-A02R-01	0.0372826	193.658	9.94e-18
TCGA-AA-A02W-01	0.0190586	102.828	0
TCGA-AA-A02Y-01	0.00130948	7.48712	3.2e-17
TCGA-AA-A03F-01	0.0181061	88.2743	2.59e-17
TCGA-AA-A03J-01	0.0519389	246.479	3.29e-18
TCGA-AD-5900-01	0.0467797	290.137	0.00519799
TCGA-AD-6548-01	0.0856677	389.109	7.24e-18
TCGA-AD-6888-01	0.00334373	23.1445	1.7e-17
TCGA-AD-6889-01	0.0192777	92.8713	0
TCGA-AD-6890-01	0.0488586	246.243	8.01e-18
TCGA-AD-6895-01	0.0819912	400.486	5e-18
TCGA-AD-6899-01	0.102453	500.605	2.18e-18
TCGA-AD-6901-01	0.171613	811.749	0.0386765
TCGA-AD-6963-01	0.0210733	102.536	0
TCGA-AD-6964-01	0.187208	680.421	0.0461574
TCGA-AD-6965-01	0.0340557	174.109	1.24e-17
TCGA-AD-A5EJ-01	0.053177	225.321	4.69e-18
TCGA-AD-A5EK-01	0.0308663	138.564	9.23e-18
TCGA-AF-2687-01	0.188796	981.471	0.152341
TCGA-AF-2690-01	0.118603	702.675	0.217505
TCGA-AF-2691-01	0.0252474	196.124	0.0370159
TCGA-AF-2692-01	0.0692692	289.829	2.96e-18
TCGA-AF-2693-01	0.0305232	157.618	2.34e-18
TCGA-AF-3400-01	0.262103	1183.68	0.0629635
TCGA-AF-3911-01	0.0476376	295.111	0.0205319
TCGA-AF-3913-01	0.0659527	323.835	0.0320624
TCGA-AF-4110-01	0.0487412	286.61	0.0144419
TCGA-AF-5654-01	0.0134298	64.5575	1.89e-17
TCGA-AF-6136-01	0.0156795	104.252	0
TCGA-AF-6655-01	0.259252	988.096	0.0553161
TCGA-AF-6672-01	0.0192367	87.1516	9.62e-18
TCGA-AF-A56K-01	0.0803056	338.061	0.0295589
TCGA-AF-A56L-01	0.0502582	226.966	0.0535473
TCGA-AF-A56N-01	0.102724	412.035	0.0375814
TCGA-AG-3574-01	0.0126827	91.8576	0
TCGA-AG-3575-01	0.0759563	471.65	0.0356825
TCGA-AG-3578-01	0.0435046	182	8.37e-18
TCGA-AG-3580-01	0.0270619	124.569	3.06e-18
TCGA-AG-3581-01	0.0235277	150.486	3.65e-18
TCGA-AG-3582-01	0.0488249	225.566	2.63e-18
TCGA-AG-3583-01	0.00707451	52.9493	4.41e-18
TCGA-AG-3584-01	0.0433771	232.068	0.0449966
TCGA-AG-3586-01	0.0257316	121.88	6.99e-18
TCGA-AG-3587-01	0.0378963	213.849	3.35e-18
TCGA-AG-3591-01	0.0054185	49.5488	6.94e-18
TCGA-AG-3592-01	0.0256771	132.786	2.8e-18
TCGA-AG-3593-01	0.0250168	118.554	1.45e-17
TCGA-AG-3594-01	0.0208401	106.307	0
TCGA-AG-3598-01	0.010235	72.5402	0.00864149
TCGA-AG-3599-01	0.0130836	91.5522	0
TCGA-AG-3600-01	0.0230595	116.242	0.00914592
TCGA-AG-3601-01	0.0256559	152.583	1.06e-17
TCGA-AG-3602-01	0.0185004	136.824	0.0500578
TCGA-AG-3605-01	0.00435258	46.0603	0
TCGA-AG-3608-01	0.0201103	118.515	6.75e-18
TCGA-AG-3609-01	0.0572182	316.283	0.0817957
TCGA-AG-3611-01	0.00898633	53.6788	9.02e-18
TCGA-AG-3612-01	0.0416383	241.989	0.0570556
TCGA-AG-3725-01	0.00640438	41.4175	1.59e-17
TCGA-AG-3726-01	0.0898552	493.579	0.090209
TCGA-AG-3727-01	0.0790079	469.483	0.0789104
TCGA-AG-3728-01	0.0666807	490.64	0.0910866
TCGA-AG-3731-01	0.188323	781.441	0.0457971
TCGA-AG-3732-01	0.0113016	94.3984	1.64e-17
TCGA-AG-3742-01	0.0597493	234.626	0.000522805
TCGA-AG-3878-01	0.243399	1060.85	0.111557
TCGA-AG-3881-01	0.0716424	666.322	0.21258
TCGA-AG-3882-01	0.03158	226.725	0.0934641
TCGA-AG-3883-01	0.139439	860.072	0.162201
TCGA-AG-3885-01	0.0206642	143.728	0.0260726
TCGA-AG-3887-01	0.020464	128.421	3.48e-19
TCGA-AG-3890-01	0.0321481	169.855	0.0249386
TCGA-AG-3892-01	0.0132006	85.4265	2.12e-18
TCGA-AG-3893-01	0.0790098	356.182	0.0275225
TCGA-AG-3894-01	0.0237372	128.61	0
TCGA-AG-3896-01	0.040689	214.027	0
TCGA-AG-3898-01	0.0486926	240.498	0
TCGA-AG-3901-01	0.121419	733.197	0.108023
TCGA-AG-3902-01	0.0139636	94.541	3.19e-18
TCGA-AG-3909-01	0.0278153	139.314	0
TCGA-AG-3999-01	0.0263266	172.614	0.011586
TCGA-AG-4001-01	0.195802	817.652	0.087956
TCGA-AG-4005-01	0.0686125	320.144	0.0181173
TCGA-AG-4007-01	0.047018	252.969	0.0466472
TCGA-AG-4008-01	0.113086	473.809	0.0249071
TCGA-AG-4015-01	0.0278976	126.444	0
TCGA-AG-4021-01	0.092275	473.987	6.94e-20
TCGA-AG-4022-01	0.0581887	289.023	0.0190819
TCGA-AG-A002-01	0.0230492	100.54	0
TCGA-AG-A008-01	0.006202	32.1505	1.38e-17
TCGA-AG-A00C-01	0.00827872	39.9825	2.2e-17
TCGA-AG-A00H-01	0.215927	772.727	0.0525982
TCGA-AG-A00Y-01	0.0160388	78.6246	0
TCGA-AG-A011-01	0.0357498	152.546	0.00483759
TCGA-AG-A014-01	0.0574453	192.791	0
TCGA-AG-A015-01	0.0154943	67.172	0
TCGA-AG-A016-01	0.018429	93.5385	0
TCGA-AG-A01J-01	0.0132654	63.9616	0
TCGA-AG-A01L-01	0.0173833	89.3887	0
TCGA-AG-A01N-01	0.0227432	136.597	0.0197176
TCGA-AG-A01W-01	0.0178384	84.5243	5.65e-19
TCGA-AG-A01Y-01	0.0789042	317.568	0.0467066
TCGA-AG-A020-01	0.0116627	53.4542	1.54e-17
TCGA-AG-A023-01	0.0950119	411.516	0.0496423
TCGA-AG-A025-01	0.0517068	211.566	0.0337456
TCGA-AG-A026-01	0.0208824	382.438	0.101872
TCGA-AG-A02G-01	0.00619845	38.9789	0
TCGA-AG-A02N-01	0.00816614	33.1252	0
TCGA-AG-A02X-01	0.011404	55.4535	0
TCGA-AG-A032-01	0.037174	155.144	0
TCGA-AG-A036-01	0.0403175	168.855	0
TCGA-AH-6544-01	0.0174636	77.4671	1.34e-17
TCGA-AH-6547-01	0.0732293	324.011	0.0231351
TCGA-AH-6549-01	0.0815122	363.085	0
TCGA-AH-6643-01	0.0406504	167.107	1.41e-17
TCGA-AH-6644-01	0.130276	546.572	0.0322674
TCGA-AH-6897-01	0.0232957	106.969	1.03e-17
TCGA-AH-6903-01	0.0107353	60.4745	2.85e-18
TCGA-AM-5820-01	0.0386662	328.135	0
TCGA-AM-5821-01	0.0594095	306.532	1.05e-17
TCGA-AU-3779-01	0.0454475	197.645	0
TCGA-AU-6004-01	0.113249	440.098	3.87e-18
TCGA-AY-4070-01	0.0372829	173.391	1.17e-17
TCGA-AY-4071-01	0.0263393	143.936	3.01e-18
TCGA-AY-5543-01	0.00739691	38.3719	3.09e-17
TCGA-AY-6196-01	0.273925	1084.08	0.179647
TCGA-AY-6197-01	0.0250075	114.317	8.96e-18
TCGA-AY-6386-01	0.0227908	104.393	5.91e-18
TCGA-AY-A54L-01	0.00325987	20.5127	1.87e-17
TCGA-AY-A69D-01	0.0399206	165.125	7.45e-19
TCGA-AY-A71X-01	0.00292096	17.4805	1.79e-17
TCGA-AY-A8YK-01	0.0231156	101.593	1.43e-17
TCGA-AZ-4308-01	0.0596056	576.623	0.0554482
TCGA-AZ-4313-01	0.0186118	112.32	1.36e-17
TCGA-AZ-4315-01	0.0294981	160.458	0
TCGA-AZ-4323-01	0.0697587	505.254	0.0567589
TCGA-AZ-4614-01	0.00982623	58.5596	0
TCGA-AZ-4615-01	0.059045	295.139	1.92e-19
TCGA-AZ-4616-01	0.0284226	187.05	7.78e-18
TCGA-AZ-4682-01	0.0129051	82.847	1.37e-17
TCGA-AZ-4684-01	0.0679573	322.59	1.49e-18
TCGA-AZ-5403-01	0.051834	382.5	0.00980395
TCGA-AZ-5407-01	0.00451578	34.2602	2.01e-17
TCGA-AZ-6598-01	0.0516046	194.942	1.23e-17
TCGA-AZ-6599-01	0.00165657	16.6963	0
TCGA-AZ-6600-01	0.107029	511.07	7.76e-18
TCGA-AZ-6601-01	0.0744005	355.094	0
TCGA-AZ-6603-01	0.0750924	351.449	1.13e-18
TCGA-AZ-6605-01	0.230262	894.277	0.0239579
TCGA-AZ-6606-01	0.0112134	57.9732	1.23e-17
TCGA-AZ-6607-01	0.548597	2209.51	0.0430448
TCGA-AZ-6608-01	0.00468421	20.8944	1.61e-17
TCGA-BM-6198-01	0.0681857	261.623	0.00955975
TCGA-CA-5254-01	0.0622927	271.317	3.29e-18
TCGA-CA-5255-01	0.00941137	52.4481	1.84e-17
TCGA-CA-5256-01	0.0140049	78.5273	0
TCGA-CA-5796-01	0.00711212	36.3261	2.85e-17
TCGA-CA-5797-01	0.0538798	305.453	2.52e-18
TCGA-CA-6715-01	0.0408394	179.767	7.84e-18
TCGA-CA-6716-01	0.0590003	294.205	1.1e-17
TCGA-CA-6717-01	0.0679311	510.2	0.0327241
TCGA-CA-6718-01	0.0758453	380.424	6.06e-18
TCGA-CA-6719-01	0.0782737	476.508	0.0111556
TCGA-CI-6619-01	0.0252375	126.131	1.61e-18
TCGA-CI-6620-01	0.0395329	214.369	0.00983237
TCGA-CI-6621-01	0.0602158	272.458	3.08e-18
TCGA-CI-6622-01	0.0243301	106.428	1.77e-17
TCGA-CI-6623-01	0.0339772	157.63	3.98e-18
TCGA-CI-6624-01	0.0728724	318.038	7.54e-18
TCGA-CK-4947-01	0.059066	262.896	3.62e-18
TCGA-CK-4948-01	0.121604	507.328	0
TCGA-CK-4950-01	0.0371121	188.23	4.2e-18
TCGA-CK-4951-01	0.155194	571.139	0
TCGA-CK-4952-01	0.017781	85.1728	0
TCGA-CK-5912-01	0.0206528	111.892	1.82e-17
TCGA-CK-5913-01	0.0751867	320.471	6.62e-18
TCGA-CK-5914-01	0.0528659	233.779	5.34e-18
TCGA-CK-5915-01	0.022951	101.472	1.27e-17
TCGA-CK-5916-01	0.0530352	244.959	3.95e-19
TCGA-CK-6746-01	0.0124279	129.863	4.89e-18
TCGA-CK-6747-01	0.0321523	147.329	1.93e-17
TCGA-CK-6748-01	0.160934	702.863	0
TCGA-CK-6751-01	0.09184	378.214	7.1e-18
TCGA-CL-4957-01	0.0512579	218.689	0
TCGA-CL-5917-01	0.0572682	236.232	1.94e-17
TCGA-CL-5918-01	0.00831487	41.5534	0
TCGA-CM-4743-01	0.0191781	106.753	5.43e-18
TCGA-CM-4744-01	0.00504902	32.8429	0
TCGA-CM-4746-01	0.00556774	43.545	6.62e-18
TCGA-CM-4747-01	0.025252	151.747	4.14e-18
TCGA-CM-4748-01	0.0495569	278.064	0
TCGA-CM-4750-01	0.0301212	166.808	3.04e-19
TCGA-CM-4751-01	0.0501603	251.304	9.96e-18
TCGA-CM-4752-01	0.0358479	186.759	3.17e-18
TCGA-CM-5341-01	0.0194423	169.087	0.0210408
TCGA-CM-5344-01	0.123129	544.502	0
TCGA-CM-5348-01	0.139574	659.327	0.003552
TCGA-CM-5349-01	0.0610288	400.336	3.67e-18
TCGA-CM-5860-01	0.125889	627.533	0.0100037
TCGA-CM-5861-01	0.0190664	149.001	2.44e-17
TCGA-CM-5862-01	0.0195676	117.686	0
TCGA-CM-5863-01	0.0848668	413.514	8.39e-19
TCGA-CM-5864-01	0.00904377	58.8079	2.1e-17
TCGA-CM-5868-01	0.060375	326.295	0.0233537
TCGA-CM-6161-01	0.0333445	170.401	1.98e-18
TCGA-CM-6162-01	0.26618	1171.91	0.0647048
TCGA-CM-6163-01	0.0434204	198.532	0
TCGA-CM-6164-01	0.028507	197.683	8.11e-18
TCGA-CM-6165-01	0.0574857	282.505	0
TCGA-CM-6166-01	0.0253002	142.855	0
TCGA-CM-6167-01	0.20808	1776.89	0.309726
TCGA-CM-6168-01	0.147634	734.458	0.0379836
TCGA-CM-6169-01	0.0815394	463.558	0.00100442
TCGA-CM-6170-01	0.0711176	293.206	8.94e-18
TCGA-CM-6171-01	0.0251687	115.725	1.07e-17
TCGA-CM-6172-01	0.0516305	231.812	5.81e-18
TCGA-CM-6674-01	0.0906748	415.301	7.24e-19
TCGA-CM-6675-01	0.0565664	236.833	9.21e-18
TCGA-CM-6676-01	0.0445213	283.315	2.28e-18
TCGA-CM-6677-01	0.0610048	300.834	0
TCGA-CM-6678-01	0.0195906	125.041	7.65e-18
TCGA-CM-6679-01	0.155416	688.888	0.0165696
TCGA-CM-6680-01	0.0586074	284.222	0
TCGA-D5-5537-01	0.0608946	261.997	1.09e-17
TCGA-D5-5538-01	0.0678713	328.029	1.15e-18
TCGA-D5-5539-01	0.0659459	297.969	9.86e-19
TCGA-D5-5540-01	0.00915924	75.3406	0
TCGA-D5-5541-01	0.0367636	201.435	0
TCGA-D5-6529-01	0.183539	660.384	1.03e-18
TCGA-D5-6530-01	0.0403881	153.228	1.34e-17
TCGA-D5-6531-01	0.0504873	218.821	0
TCGA-D5-6532-01	0.0277204	122.253	6.2e-18
TCGA-D5-6533-01	0.0446786	184.813	1.34e-17
TCGA-D5-6534-01	0.260787	1095.4	0.121855
TCGA-D5-6535-01	0.072052	262.333	1.48e-17
TCGA-D5-6536-01	0.0759997	350.397	0
TCGA-D5-6537-01	0.0177619	93.8947	2.74e-17
TCGA-D5-6538-01	0.0139875	84.5832	1.29e-17
TCGA-D5-6539-01	0.0234173	121.076	1.07e-17
TCGA-D5-6540-01	0.111568	477.58	2.6e-18
TCGA-D5-6541-01	0.119429	467.794	0
TCGA-D5-6898-01	0.0454876	315.345	0
TCGA-D5-6920-01	0.0361881	172.73	9.95e-19
TCGA-D5-6922-01	0.0978583	565.939	0.0216602
TCGA-D5-6923-01	0.258923	1059.61	0
TCGA-D5-6924-01	0.225677	949.62	0
TCGA-D5-6926-01	0.242507	1037.1	1.21e-18
TCGA-D5-6927-01	0.119796	507.971	4.56e-19
TCGA-D5-6928-01	0.151032	618.497	3.82e-18
TCGA-D5-6929-01	0.127774	592.194	2.87e-18
TCGA-D5-6930-01	0.0719158	370.177	2.5e-18
TCGA-D5-6931-01	0.0727324	324.912	1.12e-18
TCGA-D5-6932-01	0.0743247	352.508	3.21e-18
TCGA-D5-7000-01	0.0891212	393.77	2.3e-17
TCGA-DC-4745-01	0.01434	122.611	6.29e-18
TCGA-DC-4749-01	0.0291665	137.231	1.5e-17
TCGA-DC-5337-01	0.0157541	96.5318	3.37e-18
TCGA-DC-5869-01	0.0360685	222.122	1.33e-18
TCGA-DC-6154-01	0.0329158	178.381	0
TCGA-DC-6155-01	0.0126324	198.589	0.0742352
TCGA-DC-6156-01	0.208965	818.591	0.042547
TCGA-DC-6157-01	0.029863	139.253	0
TCGA-DC-6158-01	0.209927	828.357	0.0696344
TCGA-DC-6160-01	0.0217104	102.85	0
TCGA-DC-6681-01	0.0499127	419.949	0.0589069
TCGA-DC-6682-01	0.0123692	68.6598	0
TCGA-DC-6683-01	0.0448621	199.265	1.13e-19
TCGA-DM-A0X9-01	0.0184603	89.297	1.81e-17
TCGA-DM-A0XD-01	0.0493093	180.988	0
TCGA-DM-A0XF-01	0.043829	185.363	5.55e-18
TCGA-DM-A1D0-01	0.008035	30.4462	1.78e-17
TCGA-DM-A1D4-01	0.0060132	26.2182	0
TCGA-DM-A1D6-01	0.0108588	45.3078	0
TCGA-DM-A1D7-01	0.0148561	86.6813	7.7e-18
TCGA-DM-A1D8-01	0.0142631	73.6786	0
TCGA-DM-A1D9-01	0.0212008	88.3937	0
TCGA-DM-A1DA-01	0.0160253	78.5111	1.59e-17
TCGA-DM-A1DB-01	0.00660786	40.3087	1.57e-17
TCGA-DM-A1HA-01	0.00344227	26.36	0
TCGA-DM-A1HB-01	0.0341032	146.889	1.16e-17
TCGA-DM-A280-01	0.0480258	239.695	6.45e-18
TCGA-DM-A282-01	0.0453934	187.961	3.65e-18
TCGA-DM-A285-01	0.0847667	380.44	0
TCGA-DM-A288-01	0.0145735	69.9695	8.34e-18
TCGA-DM-A28A-01	0.104745	438.709	1.94e-18
TCGA-DM-A28C-01	0.0165749	63.1807	0
TCGA-DM-A28E-01	0.00489191	23.4602	0
TCGA-DM-A28F-01	0.0249579	109.687	0
TCGA-DM-A28G-01	0.00931979	51.8936	1.52e-17
TCGA-DM-A28H-01	0.013682	64.6225	3.33e-18
TCGA-DM-A28K-01	0.0169924	80.613	1.48e-17
TCGA-DM-A28M-01	0.00999675	50.1867	1.34e-17
TCGA-DT-5265-01	0.165927	845.364	0.0892329
TCGA-DY-A0XA-01	0.0352248	145.653	0
TCGA-DY-A1DC-01	0.0468386	202.823	0.0294152
TCGA-DY-A1DD-01	0.0106057	258.596	0
TCGA-DY-A1DE-01	0.0216775	232.375	4.88e-20
TCGA-DY-A1DF-01	0.0169361	202.366	0.0297257
TCGA-DY-A1DG-01	0.00493835	28.9312	0
TCGA-DY-A1H8-01	0.00254994	14.0825	1.05e-17
TCGA-EF-5830-01	0.0148599	82.6441	2.45e-17
TCGA-EF-5831-01	0.0754338	297.12	0
TCGA-EI-6506-01	0.0307623	152.445	1.22e-17
TCGA-EI-6507-01	0.163181	688.503	5.47e-18
TCGA-EI-6508-01	0.0441756	206.528	0
TCGA-EI-6509-01	0.0682646	257.61	8.92e-18
TCGA-EI-6510-01	0.00440394	24.3807	7.54e-18
TCGA-EI-6511-01	0.10858	392.602	1.87e-18
TCGA-EI-6512-01	0.0565576	215.354	1.48e-17
TCGA-EI-6513-01	0.056835	232.966	8.76e-18
TCGA-EI-6514-01	0.0230578	253.039	0.0228799
TCGA-EI-6881-01	0.0155246	77.0123	9.03e-20
TCGA-EI-6882-01	0.0335328	150.979	5.35e-18
TCGA-EI-6883-01	0.0243735	136.788	0.007339
TCGA-EI-6884-01	0.0635926	313.98	0
TCGA-EI-6885-01	0.098041	472.101	1.72e-18
TCGA-EI-6917-01	0.0948889	433.405	0
TCGA-EI-7002-01	0.0504165	275.607	0.0158689
TCGA-EI-7004-01	0.338906	1718.65	0.169927
TCGA-F4-6459-01	0.122103	671.562	0.0223443
TCGA-F4-6460-01	0.0567553	485.321	0.0523658
TCGA-F4-6461-01	0.0709886	309.497	0
TCGA-F4-6463-01	0.0675365	411.442	0.0196566
TCGA-F4-6569-01	0.481805	1805.21	0.0869626
TCGA-F4-6570-01	0.199204	728.917	1.55e-18
TCGA-F4-6703-01	0.556092	2102.78	0.0721767
TCGA-F4-6704-01	0.165898	930.759	0.0511238
TCGA-F4-6805-01	0.17095	879.724	0.0289223
TCGA-F4-6806-01	0.0424851	195.633	2.86e-19
TCGA-F4-6807-01	0.132389	691.942	0.0840895
TCGA-F4-6808-01	0.0215104	111.04	2.82e-17
TCGA-F4-6809-01	0.0432122	366.485	0.111871
TCGA-F4-6854-01	0.0489753	301.442	1.28e-17
TCGA-F4-6855-01	0.248294	1037.31	0.024972
TCGA-F4-6856-01	0.037979	211.264	9.76e-18
TCGA-F5-6464-01	0.193291	1067.37	0.0641538
TCGA-F5-6465-01	0.182045	692.959	0.0629869
TCGA-F5-6571-01	0.0708911	303.592	0.0359457
TCGA-F5-6702-01	0.663284	2427.3	0.117299
TCGA-F5-6810-01	0.120569	748.366	0.056792
TCGA-F5-6811-01	0.243638	875.066	0.0787873
TCGA-F5-6812-01	0.0667194	557.628	0.109382
TCGA-F5-6813-01	0.0459223	277.593	0.0112289
TCGA-F5-6814-01	0.0304218	183.051	2.87e-18
TCGA-F5-6861-01	0.0362807	222.758	0
TCGA-F5-6863-01	0.0189796	404.766	0.0604854
TCGA-F5-6864-01	0.135388	735.063	0.0907247
TCGA-G4-6293-01	0.0248602	116.255	8.99e-19
TCGA-G4-6294-01	0.0129847	59.3251	3.53e-18
TCGA-G4-6295-01	0.0176169	95.6167	7.92e-18
TCGA-G4-6297-01	0.239121	956.035	2.29e-19
TCGA-G4-6298-01	0.0711192	307.562	3.5e-19
TCGA-G4-6299-01	0.10803	434.17	0
TCGA-G4-6302-01	0.31123	2265.49	0.292001
TCGA-G4-6303-01	0.0542403	288.713	8.12e-18
TCGA-G4-6304-01	0.00816748	49.774	1.92e-17
TCGA-G4-6306-01	0.00377913	21.0485	1.54e-17
TCGA-G4-6307-01	0.0108268	60.879	8.85e-18
TCGA-G4-6309-01	0.0217313	101.751	1.66e-17
TCGA-G4-6310-01	0.0250133	1015.06	0.114496
TCGA-G4-6311-01	0.181554	706.816	2.83e-18
TCGA-G4-6314-01	0.196299	1072.49	0.0801699
TCGA-G4-6315-01	0.00854536	46.0552	9.7e-18
TCGA-G4-6317-01	0.00890812	50.3513	0
TCGA-G4-6317-02	0.024171	112.939	1.13e-17
TCGA-G4-6320-01	0.0102843	48.9945	1.23e-17
TCGA-G4-6321-01	0.00457526	31.9307	1.09e-17
TCGA-G4-6322-01	0.016454	95.2445	5.6e-18
TCGA-G4-6323-01	0.00484797	29.4363	3.77e-17
TCGA-G4-6586-01	0.00968062	48.7328	9.9e-18
TCGA-G4-6588-01	0.0621281	259.787	2.67e-19
TCGA-G4-6625-01	0.0523142	282.147	0.00137921
TCGA-G4-6626-01	0.0263288	119.433	9.3e-18
TCGA-G4-6627-01	0.0697227	534.35	0.0119479
TCGA-G4-6628-01	0.0273216	159.736	0
TCGA-G5-6233-01	0.030847	140.956	1.69e-17
TCGA-G5-6235-01	0.00605654	27.1755	0
TCGA-G5-6572-01	0.125658	468.75	0.0381778
TCGA-G5-6572-02	0.0343497	130.397	0.0389439
TCGA-G5-6641-01	0.00314142	22.9308	0
TCGA-NH-A50T-01	0.0198196	88.587	1.06e-17
TCGA-NH-A50U-01	0.0371937	163.075	0
TCGA-NH-A50V-01	0.0636225	252.407	3.16e-18
TCGA-NH-A5IV-01	0.0372459	177.51	1.31e-18
TCGA-NH-A6GA-01	0.024363	145.216	0
TCGA-NH-A6GB-01	0.0392479	151.706	1.14e-17
TCGA-NH-A6GC-01	0.13208	497.495	0
TCGA-NH-A8F7-01	0.0155282	72.9713	3.65e-17
TCGA-NH-A8F7-06	0.00780307	39.6662	1.72e-17
TCGA-NH-A8F8-01	0.0604955	336.653	1.69e-18
TCGA-QG-A5YV-01	0.0123229	68.5366	6.53e-18
TCGA-QG-A5YW-01	0.0273771	124.412	2e-17
TCGA-QG-A5YX-01	0.00893154	46.375	1.58e-17
TCGA-QG-A5Z1-01	0.0379453	323.535	6.21e-19
TCGA-QG-A5Z2-01	0.00757293	43.7339	2.03e-17
TCGA-QL-A97D-01	0.00818759	49.7022	1.3e-17
TCGA-RU-A8FL-01	0.00169611	11.5331	1.47e-17
TCGA-SS-A7HO-01	0.0123223	69.562	1.47e-17
TCGA-T9-A92H-01	0.0182163	77.6341	1.25e-17
TCGA-WS-AB45-01	0.982324	3834.97	0.199876
