# Supplementary material for: Development and validation of a cancer-associated fibroblast-derived lncRNA signature for predicting clinical outcomes in colorectal cancer
Source: Front Immunol. 2022 Jul 29;13:934221. doi: 10.3389/fimmu.2022.934221 (PMC9374325; doi:10.3389/fimmu.2022.934221)
Supplement: Supplementary file 2 [file Table_2.xlsx]

## Sheet: Sheet1
Table S2. Comparison of AUC values of 21-lncRNA signature and 8-lncRNA signature for predicting disease-free survival and overall survival at 1, 3, and 5 years
		1 year			3-year			5-year
		Signature-21	Signature-8		Signature-21	Signature-8		Signature-21	Signature-8
DFS	COAD	0.64	0.593		0.596	0.597		0.672	0.649
	READ	0.567	0.663		0.63	0.606		0.617	0.626
	GSE17536	0.686	0.594		0.567	0.58		0.578	0.551
	GSE17537	0.595	0.547		0.683	0.651		0.687	0.638
	GSE29621	0.817	0.749		0.832	0.74		0.816	0.749
	GSE31595	0.902	0.697		0.857	0.669		0.831	0.679
	GSE33113	0.852	0.678		0.712	0.649		0.761	0.667
	GSE37892	0.624	0.552		0.605	0.599		0.621	0.629
	GSE38832	0.682	0.624		0.646	0.641		0.72	0.776
	GSE39582	0.636	0.621		0.609	0.622		0.602	0.618
	GSE72970	0.464	0.396		0.561	0.508		0.596	0.432
	GSE92921	0.826	0.562		0.759	0.635		0.759	0.636
	GSE143985	0.69	0.581		0.655	0.625		0.656	0.626
OS	COAD	0.676	0.564		0.631	0.562		0.593	0.498
	READ	0.532	0.483		0.551	0.468		0.707	0.525
	GSE17536	0.685	0.675		0.667	0.655		0.63	0.582
	GSE17537	0.542	0.479		0.619	0.467		0.651	0.549
	GSE29621	0.821	0.804		0.68	0.742		0.693	0.715
	GSE38832	0.587	0.486		0.584	0.538		0.648	0.647
	GSE39582	0.723	0.642		0.664	0.614		0.665	0.59
	GSE72970	0.612	0.54		0.64	0.567		0.499	0.556
